# Supplementary material for: Effects of nitrate limitation on the metabolome of Tetraselmis suecica biofilms
Source: Curr Res Microb Sci. 2025 Oct 30;9:100501. doi: 10.1016/j.crmicr.2025.100501 (PMC12639569; doi:10.1016/j.crmicr.2025.100501)
Supplement: Supplementary file 4 [file mmc4.xlsx]

## Sheet: (0) Processing
	Softwares	Steps	Parameters
Preprocessing	MZmine3 (ver. 3.9.0)	1) Tolerance determination (sample-to-sample) by m/z	Visualization	2D plot
		2) Mass detection of MS1	Raw data methods	Mass detection	Mass detection	Scan number	/
						Base Filtering integer	/
						Retention time	0.01 - 28.09	(Auto range)
						Mobility	/
						MS level filter	MS, level = 1
						Polarity	ANY
						Spectrum type	ANY
						Scan types (IMS)	All scan types
						Mass detector	Centroid
						Noise level	500
		2) Mass detection of MS2	Raw data methods	Mass detection	Mass detection	Scan number	/
						Base Filtering integer	/
						Retention time	0.01 - 28.09	(Auto range)
						Mobility	/
						MS level filter	MS, level = 2
						Polarity	ANY
						Spectrum type	ANY
						Scan types (IMS)	All scan types
						Mass detector	Centroid
						Noise level	350
		3) Build of extracted ion chromatograms (EIC)	Feature detection	LC-MS	ADAP chromatogram builder	Scan number	/
						Base Filtering integer	/
						Retention time	/
						Mobility	/
						MS level filter	MS, level = 1
						Scan definition	/
						Polarity	Any
						Spectrum type	Any
						Minimum consecutive scans	5
						Minimum intensity for consecutive scans	1500
						Minimum absolyute height	3500
						m/z tolerance (scan-to-scan)	0.15	m/z
						Suffix	chromatograms
		4) Split "shoulder" LC peaks into individual features	Feature detection	Chromatogram resolving	Local minimum feature resolver	Suffix	resolved
						Original feature list	KEEP
						MS/MS scan pairing	M1 to MS2 precursor tolerance (m/z)	0.15	m/z
							Retention time filter	Use feature edges
							Minimum relative feature height	0.25
							Minimum required signals	1
							Limit by ion mobility edges	NO
							Merge MS/MS spectra (TIMS)	NO
							Minimum signal intensity (absolute, TIMS)	NO
							Minimum signal intensity (relative, TIMS)	0.01
						Dimension	Retention time
						Chromatographic threshold	0.9
						Minimum relative range RT/Mobility (absolute)	0.07
						Minimum relative height	0
						Minimum absolute height	3500
						Min ratio of peak top/edge	0.017
						Peak duration range (min/mobility)	0.04 - 0.55
						Minimum scans (data points)	5
		5) Filter features corresponding to 13C isotopes of the same analyte	Feature list methods	Isotopes	13C isotope filter (formely: isotope grouper)	Name suffix	deisotoped
						m/z tolerance (intra-sample)	0.15	m/z
						Retention time tolerance	0.2	absolute (min)
						Mobility tolerance	NO
						Monotonic shape	NO
						Maximum charge	2
						Representative isotope	Most intense
						Never remove feature with MS2	YES
						Original feature list	KEEP
		6) Align NCA/CA/POOL/BLANK chromatograms resolved deisotoped files	Feature list methods	Alignment	Join aligner	Feature list name	ALL_test
						m/z tolerance (sample-to-sample)	0.15	m/z
						Weight for m/z	75
						Retention time tolerance	0.2	absolute (min)
						Weight for RT	25
						Mobility tolerance	NO
						Mobility weight	1
						Require same charge state	NO
						Require same ID	NO
						Compare isotope pattern	NO
						Compare spectra similarity	NO
						Original feature list	NO
		7) Subtraction of ions present at least once in BLANK samples	Feature list methods	Feature list filtering	Feature list blank subtraction	Minimum # of detection in blanks	1
						Quantification	Height
						Ratio type	MAXIMUM
						Fold change increase	5
						Keep or remove features (of rows below fold change	REMOVE
						Create secondary list of subtracted features	NO
						Suffix	subtracted_auto
		8) Exporting files with subtracted blanks	Show feature list summary	Export
			Feature list methods	Export feature list	Molecular networking files
			Feature list methods	Export feature list	SIRIUS / CSI-FingerID
		9) Exporting files without subtracted blanks	Show feature list summary	Export
			Feature list methods	Export feature list	Molecular networking files
			Feature list methods	Export feature list	SIRIUS / CSI-FingerID
Processing	Excel (ver. 2108)	1) Calculation of the coefficient of variation of each variable
		2) Suppression of variables with CV>25%
		3) Statistical Analysis - Finding Errors	Data Filtering	Reliability filter:	Filtering features based on technical repeatability QC samples	NO (done manually previously)
				Variance filter:	Interquantile range (IQR)	0
				Abundance filter:	Mean intensity value	0
			Normalization Overview	Sample normalization	None
				Data transformation	Log transformation (base 10)
				Data scaling	Pareto scaling
	MetaboAnalyst (vers. 6.0)	4) Suppression of POOL_5 and sample NCA_R09
		5) Calculation of the coefficient of variation of each variable
		6) Suppression of variables with CV>25%
		7) Removal of contaminants (null values in samples, non-null values in POOL)
		8) Suppression of ions not present (= non-null values) in all of the replicates at least in one condition
		9) Statistical Analysis	Data Filtering	Reliability filter:	Filtering features based on technical repeatability QC samples	NO (done manually previously)
				Variance filter:	Interquantile range (IQR)	0
				Abundance filter:	Mean intensity value	0
			Normalization Overview	Sample normalization	None
				Data transformation	Log transformation (base 10)
				Data scaling	Range scaling
	DataAnalyst (ver. 5.0.203)	Used to obtain MS/MS peaks of each identified VIP
	SIRIUS (ver. 5.8.6)	Used to try an annotation of each identified VIP (see screenshot)
	GNPS (ver. 28.2)	Obtaining a molecular network	Basic Options	Precursor Ion Mass Tolerance	2	Da
				Fragment Ion Mass Tolerance	0.5	Da
			Advanced Network Options	Not changed
			Advance Library Search Options	Not changed
			Advanced Filtering Options	Not changed
			Advanced GNPS Repository Search Options	Not changed
			Advanced Output Options	Not changed
	Cytoscape (ver. 3.10.1)	1) Insertion of the molecular network obtained using GNPS
		2) Suppression of all ions present in the blanks
		3) Conservation only of the ions present in the maximum of replicas

## Sheet: (1) Table
with QC
row m/z		759.595	257.182	424.896	498.902	378.9	430.914	116.103	155.625	155.123	205.075	183.086	401.224	233.144	335.49	379.244	113.06	174.113	365.255	217.109	405.223	197.117	219.099	184.133	248.126	216.196	518.317	119.085	220.131	255.149	191.143	216.196	222.147	232.192	661.284	218.175	151.075	87.0429	181.122	199.133	221.115	181.122	186.222	181.122	260.223	221.079	304.285	244.264	219.187
row retention time		0.153752	0.611786	0.623097	0.626512	0.627223	0.62744	0.651424	0.667579	0.668875	0.685975	0.697967	0.735703	0.87281	1.13471	1.2305	1.45002	2.13154	2.27244	6.24903	6.54718	6.99402	6.99782	7.56092	7.9351	7.97992	8.16573	8.70645	8.85631	8.89156	9.50139	9.50421	9.56574	9.70237	9.75717	10.0326	10.3591	10.5599	11.1778	11.5321	11.5367	11.5498	11.6395	11.6805	12.0648	12.2715	12.2957	12.3836	12.5044
row_ID	Conditions	226	832	851	859	866	867	904	917	919	922	948	1007	1127	1265	1304	1395	1535	1548	1771	1791	1830	1831	1897	1943	1947	1972	2033	2055	2061	2149	2150	2159	2187	2198	2247	2296	2319	2409	2442	2445	2449	2462	2470	2534	2564	2566	2580	2594
NCA_R01_c_RA6_1_13922_modified.mzXML	NCA	0	5394.03	0	0	134.394	0	1653.48	242.045	1562.18	6789.31	0	152.119	0	474.706	1187.66	4173.89	0	0	0	953.633	2398.29	874.205	0	0	0	303.33	545.036	0	522.383	0	268.308	0	0	0	0	0	1257.49	1487.27	7475.64	1892.31	5972.2	179.238	1202.69	0	340.878	0	0	0
NCA_R06_c_RB1_1_13926_modified.mzXML	NCA	0	3955.99	0	0	0	0	0	268.351	1519	11049.5	3640.7	190.831	0	402.212	1672.35	2020.8	0	0	0	608.044	3197.07	1041.88	0	0	0	245.666	0	0	523.429	0	0	0	0	0	0	540.545	0	1061.98	7824.14	2024.96	5962.19	0	1814.16	0	277.751	0	0	0
NCA_R07_c_RB2_1_13924_modified.mzXML	NCA	0	5427.32	0	0	130.805	0	1745.2	246.72	1639.18	12873.7	3901.18	182.028	0	478.729	838.667	4051.47	0	0	0	962.117	2175.39	849.434	0	0	0	280.816	497.365	0	771.522	0	416.53	0	0	0	0	911.744	741.375	1532.78	7348.8	1738.25	5773.47	141.639	1345.96	0	374.006	0	0	0
NCA_R09_c_RB3_1_13929_modified.mzXML	NCA	214.829	5550.39	0	237.094	128.717	382.407	0	245.406	1430.66	6342.55	0	181.591	0	406.064	1454.52	1929.97	0	0	0	763.608	3555.31	1098.61	0	0	0	0	0	0	0	0	0	0	0	0	301.596	765.325	0	811.54	3681.27	913.859	0	0	3333.74	0	479.019	0	0	0
NCA_R11_c_RB4_1_13931_modified.mzXML	NCA	206.301	4874.02	0	145.576	109.659	0	1597.56	255.47	1496.4	7024.89	1768.13	139.957	0	424.649	997.784	4808.79	0	0	0	795.047	1931.52	645.426	0	0	0	266.449	498.888	0	649.42	0	0	0	0	0	180.933	619.144	787.807	1005.65	6573.68	1652.9	5258.69	0	2604.69	0	0	0	0	0
CA_R02_c_RA7_1_13923_modified.mzXML	CA	201.646	5882.89	135.12	424.744	262.024	721.113	1573.49	274.032	1512.7	11413.8	3101.77	146.633	0	476.096	808.593	2045.36	0	0	1017.59	943.262	2559.86	935.13	253.156	0	0	242.646	382.817	0	324.988	0	0	0	0	0	0	801.052	857.262	966.355	7604.71	1924.99	6075.93	0	897.493	0	609.464	0	0	0
CA_R05_c_RA8_1_13925_modified.mzXML	CA	255.463	4825.07	0	0	0	172.002	0	164.172	1166.63	12635.8	3660.12	0	0	413.112	1077.18	1104.37	1667.92	0	0	827.307	1091.53	352.132	590.229	313.873	0	209.26	0	220.979	421.484	0	0	452.47	0	0	0	976.304	0	688.655	7907.51	1916.86	6331.29	0	0	0	575.167	0	0	0
CA_R19_c_RB5_1_13930_modified.mzXML	CA	214.996	5566.9	0	235.014	207.38	365.496	1168.38	176.691	1301.62	15409.4	5008.11	0	0	497.678	1196	2094.19	639.44	0	0	879.014	924.726	344.541	0	0	0	243.457	218.409	239.002	445.341	0	0	0	0	0	0	938.046	0	737.717	9589.79	2241.22	7528.5	0	1429.07	0	317.671	0	0	0
CA_R22_c_RB6_1_13928_modified.mzXML	CA	0	5009.05	0	234.954	0	418.28	1446.46	231.324	1535.96	11145.6	3376.41	139.653	0	495.049	753.106	2902.52	1308.59	0	0	943.604	879.63	0	407.386	260.663	0	220.902	555.912	0	531.051	0	228.875	0	0	120.061	0	862.129	839.39	537.843	6863.84	1622.03	1463.85	0	5325.13	0	439.696	0	0	0
POOL_c_1_RA5_1_13920_modified.mzXML	QC	236.408	6327.73	134.049	257.761	187.941	395.84	1274.6	263.432	1473.26	11414.1	3484.22	211.113	3423.03	520.936	1400.22	3359.92	1336.44	3508.46	1221.39	1139.93	2577.61	918.594	446.353	242.803	330.674	285.002	475.888	373.622	602.048	498.904	319.066	554.842	832.405	222.667	456.052	1114.4	814.84	1387.6	8971.05	2251.99	6910.53	524.527	1562.66	419.909	501.89	1363.5	544.75	1600.27
POOL_c_2_RA5_1_13921_modified.mzXML	QC	225.222	6047.55	136.738	231.351	187.633	398.926	1609.78	267.744	1596.53	11300.4	3463.65	240.598	3279.41	559.363	1535.29	3320	1338	3408.42	1126.93	1160.76	2498.74	835.729	449.034	271.552	357.063	313.415	412.408	360.17	691.053	482.122	266.54	521.852	886.307	217.976	291.983	994.804	939.069	1522.66	8978.05	2166.33	7039.85	578.787	1552.42	403.28	447.062	1240.2	642.57	1687.09
POOL_c_3_RA5_1_13927_modified.mzXML	QC	258.369	6217.82	136.347	249.491	166.333	373.057	1612.39	231.35	1552.61	11339.6	3333.35	214.167	3177.36	561.001	1545.57	3266.48	1409.59	3160.84	762.592	1036.36	2637.09	882.777	393.812	259.862	372.411	256.381	467.844	387.919	616.365	494.829	257.221	561.554	873.779	186.787	507.573	1101.12	854.328	1526.12	8779.76	2186.48	6666.13	547.867	1485.84	383.405	485.786	1311.47	600.277	1710.95
POOL_c_4_RA5_1_13932_modified.mzXML	QC	212.647	6085.41	140.456	218.53	162.446	379.678	1556.5	263.353	1600.36	11216.7	3477.9	189.128	3358.95	551.564	1454.73	3380.3	1191.42	3152.28	1191.61	1032.18	2536	852.52	401.136	262.145	332.093	301.347	518.907	345.463	607.65	529.177	287.634	568.418	865.563	206.275	401.47	1032.29	965.744	1564.77	9255.41	2085.76	6976.89	496.666	1601.8	385.976	455.549	1266.61	677.741	1660.16
POOL_c_5_RA5_1_13933_modified.mzXML	QC	206.784	6707.91	201.532	233.046	205.708	459.2	1672.22	318.404	1517.4	11802.7	3785.89	255.93	3503.74	677.23	1499.12	4304.09	1770.35	3438.84	1115.33	1425.41	3256.7	1157.52	586.574	361.756	441.801	376.57	597.312	440.384	784.891	670.996	355.044	785.071	1113.03	305.315	330.198	1310.49	1072.87	2092.45	11209.5	2716.65	8939.74	769.94	2040.79	512.78	669.828	1630.89	706.287	2428.23
	Nb variable	227
	Treatment	Conservation of ions with CV<25%
with QC + without POOL_5
row m/z		759.595	257.182	424.896	498.902	378.9	430.914	116.103	155.625	155.123	205.075	183.086	160.037	401.224	233.144	235.049	262.129	335.49	379.244	379.244	113.06	174.113	303.228	365.255	212.126	217.109	405.223	197.117	219.099	184.133	391.278	248.126	216.196	518.317	119.085	220.131	216.16	255.149	191.143	216.196	222.147	232.192	661.284	218.175	151.075	87.0429	257.128	181.122	199.133
row retention time		0.153752	0.611786	0.623097	0.626512	0.627223	0.62744	0.651424	0.667579	0.668875	0.685975	0.697967	0.702267	0.735703	0.87281	1.08267	1.10705	1.13471	1.2305	1.39847	1.45002	2.13154	2.26357	2.27244	5.61383	6.24903	6.54718	6.99402	6.99782	7.56092	7.64465	7.9351	7.97992	8.16573	8.70645	8.85631	8.85962	8.89156	9.50139	9.50421	9.56574	9.70237	9.75717	10.0326	10.3591	10.5599	10.796	11.1778	11.5321
row_ID	Conditions	226	832	851	859	866	867	904	917	919	922	948	951	1007	1127	1249	1257	1265	1304	1382	1395	1535	1545	1548	1744	1771	1791	1830	1831	1897	1908	1943	1947	1972	2033	2055	2057	2061	2149	2150	2159	2187	2198	2247	2296	2319	2360	2409	2442
NCA_R01_c_RA6_1_13922_modified.mzXML	NCA	0	5394.03	0	0	134.394	0	1653.48	242.045	1562.18	6789.31	0	1611.81	152.119	0	0	597.52	474.706	1187.66	0	4173.89	0	817.679	0	0	0	953.633	2398.29	874.205	0	0	0	0	303.33	545.036	0	0	522.383	0	268.308	0	0	0	0	0	1257.49	0	1487.27	7475.64
NCA_R06_c_RB1_1_13926_modified.mzXML	NCA	0	3955.99	0	0	0	0	0	268.351	1519	11049.5	3640.7	3979.68	190.831	0	0	0	402.212	1672.35	1351.25	2020.8	0	353.125	0	0	0	608.044	3197.07	1041.88	0	0	0	0	245.666	0	0	0	523.429	0	0	0	0	0	0	540.545	0	0	1061.98	7824.14
NCA_R07_c_RB2_1_13924_modified.mzXML	NCA	0	5427.32	0	0	130.805	0	1745.2	246.72	1639.18	12873.7	3901.18	0	182.028	0	493.703	612.373	478.729	838.667	0	4051.47	0	806.992	0	0	0	962.117	2175.39	849.434	0	0	0	0	280.816	497.365	0	0	771.522	0	416.53	0	0	0	0	911.744	741.375	666.82	1532.78	7348.8
NCA_R09_c_RB3_1_13929_modified.mzXML	NCA	214.829	5550.39	0	237.094	128.717	382.407	0	245.406	1430.66	6342.55	0	2346.75	181.591	0	0	638.038	406.064	1454.52	1115.19	1929.97	0	811.204	0	0	0	763.608	3555.31	1098.61	0	0	0	0	0	0	0	0	0	0	0	0	0	0	301.596	765.325	0	0	811.54	3681.27
NCA_R11_c_RB4_1_13931_modified.mzXML	NCA	206.301	4874.02	0	145.576	109.659	0	1597.56	255.47	1496.4	7024.89	1768.13	0	139.957	0	643.396	558.259	424.649	997.784	955.424	4808.79	0	327.647	0	0	0	795.047	1931.52	645.426	0	0	0	0	266.449	498.888	0	0	649.42	0	0	0	0	0	180.933	619.144	787.807	0	1005.65	6573.68
CA_R02_c_RA7_1_13923_modified.mzXML	CA	201.646	5882.89	135.12	424.744	262.024	721.113	1573.49	274.032	1512.7	11413.8	3101.77	2187.56	146.633	0	477.595	628.1	476.096	808.593	0	2045.36	0	407.826	0	0	1017.59	943.262	2559.86	935.13	253.156	293.958	0	0	242.646	382.817	0	0	324.988	0	0	0	0	0	0	801.052	857.262	0	966.355	7604.71
CA_R05_c_RA8_1_13925_modified.mzXML	CA	255.463	4825.07	0	0	0	172.002	0	164.172	1166.63	12635.8	3660.12	0	0	0	0	636.521	413.112	1077.18	733.361	1104.37	1667.92	402.181	0	508.671	0	827.307	1091.53	352.132	590.229	157.091	313.873	0	209.26	0	220.979	416.767	421.484	0	0	452.47	0	0	0	976.304	0	0	688.655	7907.51
CA_R19_c_RB5_1_13930_modified.mzXML	CA	214.996	5566.9	0	235.014	207.38	365.496	1168.38	176.691	1301.62	15409.4	5008.11	0	0	0	449.203	0	497.678	1196	819.895	2094.19	639.44	0	0	0	0	879.014	924.726	344.541	0	289.431	0	0	243.457	218.409	239.002	201.679	445.341	0	0	0	0	0	0	938.046	0	0	737.717	9589.79
CA_R22_c_RB6_1_13928_modified.mzXML	CA	0	5009.05	0	234.954	0	418.28	1446.46	231.324	1535.96	11145.6	3376.41	0	139.653	0	623.161	683.664	495.049	753.106	0	2902.52	1308.59	0	0	0	0	943.604	879.63	0	407.386	0	260.663	0	220.902	555.912	0	293.813	531.051	0	228.875	0	0	120.061	0	862.129	839.39	0	537.843	6863.84
POOL_c_1_RA5_1_13920_modified.mzXML	QC	236.408	6327.73	134.049	257.761	187.941	395.84	1274.6	263.432	1473.26	11414.1	3484.22	2795.96	211.113	3423.03	506.898	764.542	520.936	1400.22	994.909	3359.92	1336.44	1116.04	3508.46	585.92	1221.39	1139.93	2577.61	918.594	446.353	367.857	242.803	330.674	285.002	475.888	373.622	443.406	602.048	498.904	319.066	554.842	832.405	222.667	456.052	1114.4	814.84	364.965	1387.6	8971.05
POOL_c_2_RA5_1_13921_modified.mzXML	QC	225.222	6047.55	136.738	231.351	187.633	398.926	1609.78	267.744	1596.53	11300.4	3463.65	2583.09	240.598	3279.41	514.651	801.239	559.363	1535.29	945.092	3320	1338	1064.62	3408.42	658.75	1126.93	1160.76	2498.74	835.729	449.034	416.087	271.552	357.063	313.415	412.408	360.17	479.68	691.053	482.122	266.54	521.852	886.307	217.976	291.983	994.804	939.069	302.678	1522.66	8978.05
POOL_c_3_RA5_1_13927_modified.mzXML	QC	258.369	6217.82	136.347	249.491	166.333	373.057	1612.39	231.35	1552.61	11339.6	3333.35	2569.22	214.167	3177.36	477.641	733.651	561.001	1545.57	1035.84	3266.48	1409.59	979.444	3160.84	584.476	762.592	1036.36	2637.09	882.777	393.812	358.271	259.862	372.411	256.381	467.844	387.919	482.333	616.365	494.829	257.221	561.554	873.779	186.787	507.573	1101.12	854.328	378.931	1526.12	8779.76
POOL_c_4_RA5_1_13932_modified.mzXML	QC	212.647	6085.41	140.456	218.53	162.446	379.678	1556.5	263.353	1600.36	11216.7	3477.9	2828.56	189.128	3358.95	508.282	750.399	551.564	1454.73	995.364	3380.3	1191.42	1056.46	3152.28	758.778	1191.61	1032.18	2536	852.52	401.136	359.923	262.145	332.093	301.347	518.907	345.463	414.8	607.65	529.177	287.634	568.418	865.563	206.275	401.47	1032.29	965.744	365.156	1564.77	9255.41
	Nb variable	255
	Treatment	Suppression of POOL_5 to calculate the CV of QCs
		Conservation of ions with CV<25%
with QC + without POOL_5 + without contaminants
row m/z		759.595	257.182	424.896	498.902	378.9	430.914	116.103	155.625	155.123	205.075	183.086	160.037	401.224	235.049	262.129	335.49	379.244	379.244	113.06	174.113	303.228	212.126	217.109	405.223	197.117	219.099	184.133	391.278	248.126	518.317	119.085	220.131	216.16	255.149	216.196	222.147	661.284	218.175	151.075	87.0429	257.128	181.122	199.133	221.115	181.122	186.222	181.122	221.079
row retention time		0.153752	0.611786	0.623097	0.626512	0.627223	0.62744	0.651424	0.667579	0.668875	0.685975	0.697967	0.702267	0.735703	1.08267	1.10705	1.13471	1.2305	1.39847	1.45002	2.13154	2.26357	5.61383	6.24903	6.54718	6.99402	6.99782	7.56092	7.64465	7.9351	8.16573	8.70645	8.85631	8.85962	8.89156	9.50421	9.56574	9.75717	10.0326	10.3591	10.5599	10.796	11.1778	11.5321	11.5367	11.5498	11.6395	11.6805	12.2715
row_ID	Conditions	226	832	851	859	866	867	904	917	919	922	948	951	1007	1249	1257	1265	1304	1382	1395	1535	1545	1744	1771	1791	1830	1831	1897	1908	1943	1972	2033	2055	2057	2061	2150	2159	2198	2247	2296	2319	2360	2409	2442	2445	2449	2462	2470	2564
NCA_R01_c_RA6_1_13922_modified.mzXML	NCA	0	5394.03	0	0	134.394	0	1653.48	242.045	1562.18	6789.31	0	1611.81	152.119	0	597.52	474.706	1187.66	0	4173.89	0	817.679	0	0	953.633	2398.29	874.205	0	0	0	303.33	545.036	0	0	522.383	268.308	0	0	0	0	1257.49	0	1487.27	7475.64	1892.31	5972.2	179.238	1202.69	340.878
NCA_R06_c_RB1_1_13926_modified.mzXML	NCA	0	3955.99	0	0	0	0	0	268.351	1519	11049.5	3640.7	3979.68	190.831	0	0	402.212	1672.35	1351.25	2020.8	0	353.125	0	0	608.044	3197.07	1041.88	0	0	0	245.666	0	0	0	523.429	0	0	0	0	540.545	0	0	1061.98	7824.14	2024.96	5962.19	0	1814.16	277.751
NCA_R07_c_RB2_1_13924_modified.mzXML	NCA	0	5427.32	0	0	130.805	0	1745.2	246.72	1639.18	12873.7	3901.18	0	182.028	493.703	612.373	478.729	838.667	0	4051.47	0	806.992	0	0	962.117	2175.39	849.434	0	0	0	280.816	497.365	0	0	771.522	416.53	0	0	0	911.744	741.375	666.82	1532.78	7348.8	1738.25	5773.47	141.639	1345.96	374.006
NCA_R09_c_RB3_1_13929_modified.mzXML	NCA	214.829	5550.39	0	237.094	128.717	382.407	0	245.406	1430.66	6342.55	0	2346.75	181.591	0	638.038	406.064	1454.52	1115.19	1929.97	0	811.204	0	0	763.608	3555.31	1098.61	0	0	0	0	0	0	0	0	0	0	0	301.596	765.325	0	0	811.54	3681.27	913.859	0	0	3333.74	479.019
NCA_R11_c_RB4_1_13931_modified.mzXML	NCA	206.301	4874.02	0	145.576	109.659	0	1597.56	255.47	1496.4	7024.89	1768.13	0	139.957	643.396	558.259	424.649	997.784	955.424	4808.79	0	327.647	0	0	795.047	1931.52	645.426	0	0	0	266.449	498.888	0	0	649.42	0	0	0	180.933	619.144	787.807	0	1005.65	6573.68	1652.9	5258.69	0	2604.69	0
CA_R02_c_RA7_1_13923_modified.mzXML	CA	201.646	5882.89	135.12	424.744	262.024	721.113	1573.49	274.032	1512.7	11413.8	3101.77	2187.56	146.633	477.595	628.1	476.096	808.593	0	2045.36	0	407.826	0	1017.59	943.262	2559.86	935.13	253.156	293.958	0	242.646	382.817	0	0	324.988	0	0	0	0	801.052	857.262	0	966.355	7604.71	1924.99	6075.93	0	897.493	609.464
CA_R05_c_RA8_1_13925_modified.mzXML	CA	255.463	4825.07	0	0	0	172.002	0	164.172	1166.63	12635.8	3660.12	0	0	0	636.521	413.112	1077.18	733.361	1104.37	1667.92	402.181	508.671	0	827.307	1091.53	352.132	590.229	157.091	313.873	209.26	0	220.979	416.767	421.484	0	452.47	0	0	976.304	0	0	688.655	7907.51	1916.86	6331.29	0	0	575.167
CA_R19_c_RB5_1_13930_modified.mzXML	CA	214.996	5566.9	0	235.014	207.38	365.496	1168.38	176.691	1301.62	15409.4	5008.11	0	0	449.203	0	497.678	1196	819.895	2094.19	639.44	0	0	0	879.014	924.726	344.541	0	289.431	0	243.457	218.409	239.002	201.679	445.341	0	0	0	0	938.046	0	0	737.717	9589.79	2241.22	7528.5	0	1429.07	317.671
CA_R22_c_RB6_1_13928_modified.mzXML	CA	0	5009.05	0	234.954	0	418.28	1446.46	231.324	1535.96	11145.6	3376.41	0	139.653	623.161	683.664	495.049	753.106	0	2902.52	1308.59	0	0	0	943.604	879.63	0	407.386	0	260.663	220.902	555.912	0	293.813	531.051	228.875	0	120.061	0	862.129	839.39	0	537.843	6863.84	1622.03	1463.85	0	5325.13	439.696
POOL_c_1_RA5_1_13920_modified.mzXML	QC	236.408	6327.73	134.049	257.761	187.941	395.84	1274.6	263.432	1473.26	11414.1	3484.22	2795.96	211.113	506.898	764.542	520.936	1400.22	994.909	3359.92	1336.44	1116.04	585.92	1221.39	1139.93	2577.61	918.594	446.353	367.857	242.803	285.002	475.888	373.622	443.406	602.048	319.066	554.842	222.667	456.052	1114.4	814.84	364.965	1387.6	8971.05	2251.99	6910.53	524.527	1562.66	501.89
POOL_c_2_RA5_1_13921_modified.mzXML	QC	225.222	6047.55	136.738	231.351	187.633	398.926	1609.78	267.744	1596.53	11300.4	3463.65	2583.09	240.598	514.651	801.239	559.363	1535.29	945.092	3320	1338	1064.62	658.75	1126.93	1160.76	2498.74	835.729	449.034	416.087	271.552	313.415	412.408	360.17	479.68	691.053	266.54	521.852	217.976	291.983	994.804	939.069	302.678	1522.66	8978.05	2166.33	7039.85	578.787	1552.42	447.062
POOL_c_3_RA5_1_13927_modified.mzXML	QC	258.369	6217.82	136.347	249.491	166.333	373.057	1612.39	231.35	1552.61	11339.6	3333.35	2569.22	214.167	477.641	733.651	561.001	1545.57	1035.84	3266.48	1409.59	979.444	584.476	762.592	1036.36	2637.09	882.777	393.812	358.271	259.862	256.381	467.844	387.919	482.333	616.365	257.221	561.554	186.787	507.573	1101.12	854.328	378.931	1526.12	8779.76	2186.48	6666.13	547.867	1485.84	485.786
POOL_c_4_RA5_1_13932_modified.mzXML	QC	212.647	6085.41	140.456	218.53	162.446	379.678	1556.5	263.353	1600.36	11216.7	3477.9	2828.56	189.128	508.282	750.399	551.564	1454.73	995.364	3380.3	1191.42	1056.46	758.778	1191.61	1032.18	2536	852.52	401.136	359.923	262.145	301.347	518.907	345.463	414.8	607.65	287.634	568.418	206.275	401.47	1032.29	965.744	365.156	1564.77	9255.41	2085.76	6976.89	496.666	1601.8	455.549
	Nb variable	215
	Treatment	Suppression of POOL_5 to calculate the CV of QCs
		Conservation of ions with CV<25%
		Manual suppression of ions with a zero value in the replicas (NCA, CA) but non-zero in the QC (POOL)
with QC + without POOL_5 + without contaminants + Ions in all replicates
row m/z		257.182	430.914	155.625	155.123	205.075	183.086	401.224	335.49	379.244	113.06	303.228	405.223	197.117	219.099	518.317	255.149	151.075	181.122	199.133	221.115	181.122	181.122	221.079	272.223	213.149	302.161	310.238	181.122	242.285	252.232	292.225	648.447	760.5	318.24	617.522	172.133	243.136	702.494	814.547	407.777	172.116	304.248	367.264	237.221	777.534	750.53	593.276	411.065
row retention time		0.611786	0.62744	0.667579	0.668875	0.685975	0.697967	0.735703	1.13471	1.2305	1.45002	2.26357	6.54718	6.99402	6.99782	8.16573	8.89156	10.3591	11.1778	11.5321	11.5367	11.5498	11.6805	12.2715	13.7336	14.216	14.3904	14.5444	14.5589	14.6162	14.8688	14.9334	16.1259	16.2829	16.7175	16.886	16.8868	17.0113	17.5425	17.5747	17.5772	17.8519	18.1187	18.1634	18.7233	19.516	20.174	20.6288	20.6337
row_ID	Conditions	832	867	917	919	922	948	1007	1265	1304	1395	1545	1791	1830	1831	1972	2061	2296	2409	2442	2445	2449	2470	2564	2781	2870	2892	2908	2910	2923	2981	2986	3315	3346	3473	3512	3513	3557	3700	3707	3708	3767	3879	3890	4085	4332	4603	4725	4727
NCA_R01_c_RA6_1_13922_modified.mzXML	NCA	5394.03	0	242.045	1562.18	6789.31	0	152.119	474.706	1187.66	4173.89	817.679	953.633	2398.29	874.205	303.33	522.383	0	1487.27	7475.64	1892.31	5972.2	1202.69	340.878	1164.89	1108.43	0	0	1644.62	663.504	0	0	848.565	775.42	0	0	0	374.253	2034.68	1919.44	383.847	758.387	709.436	609.488	495.322	0	971.402	629.57	0
NCA_R06_c_RB1_1_13926_modified.mzXML	NCA	3955.99	0	268.351	1519	11049.5	3640.7	190.831	402.212	1672.35	2020.8	353.125	608.044	3197.07	1041.88	245.666	523.429	540.545	1061.98	7824.14	2024.96	5962.19	1814.16	277.751	829.737	2036.86	0	0	2101.36	543.644	0	0	1540.54	1424.55	0	0	0	294.787	2257.63	2094.3	402.134	1627.14	570.865	698.248	334.093	0	2089.04	1291.53	0
NCA_R07_c_RB2_1_13924_modified.mzXML	NCA	5427.32	0	246.72	1639.18	12873.7	3901.18	182.028	478.729	838.667	4051.47	806.992	962.117	2175.39	849.434	280.816	771.522	911.744	1532.78	7348.8	1738.25	5773.47	1345.96	374.006	1174.61	3540.48	0	0	1962.45	570.144	0	0	1685.43	1395.51	0	0	0	412.032	2535.93	2206.61	409.512	0	796.894	540.565	502.437	515.28	2848.32	928.495	395.601
NCA_R09_c_RB3_1_13929_modified.mzXML	NCA	5550.39	382.407	245.406	1430.66	6342.55	0	181.591	406.064	1454.52	1929.97	811.204	763.608	3555.31	1098.61	0	0	765.325	811.54	3681.27	913.859	0	3333.74	479.019	1532.96	0	0	0	0	468.601	419.758	0	643.566	558.185	549.184	381.016	786.774	275.745	0	687.943	0	0	527.247	596.49	302.227	0	572.294	393.135	548.595
NCA_R11_c_RB4_1_13931_modified.mzXML	NCA	4874.02	0	255.47	1496.4	7024.89	1768.13	139.957	424.649	997.784	4808.79	327.647	795.047	1931.52	645.426	266.449	649.42	619.144	1005.65	6573.68	1652.9	5258.69	2604.69	0	1266.9	2772.85	0	0	2663.73	588.271	0	0	1658.84	1570.03	0	0	0	320.525	1236.97	1444.37	342.717	729.017	1065.54	342.003	592.163	0	3210.44	1007.83	0
CA_R02_c_RA7_1_13923_modified.mzXML	CA	5882.89	721.113	274.032	1512.7	11413.8	3101.77	146.633	476.096	808.593	2045.36	407.826	943.262	2559.86	935.13	242.646	324.988	801.052	966.355	7604.71	1924.99	6075.93	897.493	609.464	1498.89	1247.21	252.226	773.104	896.054	0	343.166	637.118	594.493	415.182	568.094	426.607	719.649	383.515	2183.08	1935.29	404.569	1412.07	800.919	709.127	392.707	437.004	0	366.861	563.288
CA_R05_c_RA8_1_13925_modified.mzXML	CA	4825.07	172.002	164.172	1166.63	12635.8	3660.12	0	413.112	1077.18	1104.37	402.181	827.307	1091.53	352.132	209.26	421.484	976.304	688.655	7907.51	1916.86	6331.29	0	575.167	0	312.362	373.226	2453.78	1204.39	448.701	760.575	1481.73	605.166	577.758	1295.46	892.236	1752.35	369.774	2521.17	2429.24	509.35	1641.65	806.25	328.363	418.071	484.576	277.835	0	407.887
CA_R19_c_RB5_1_13930_modified.mzXML	CA	5566.9	365.496	176.691	1301.62	15409.4	5008.11	0	497.678	1196	2094.19	0	879.014	924.726	344.541	243.457	445.341	938.046	737.717	9589.79	2241.22	7528.5	1429.07	317.671	1487.69	782.635	405.245	879.481	1113.61	458.125	422.323	530.701	645.327	576.527	613.039	483.21	765.349	361.407	2441.62	2648.16	540.777	1415.23	1047.85	409.898	487.835	480.229	0	0	368.529
CA_R22_c_RB6_1_13928_modified.mzXML	CA	5009.05	418.28	231.324	1535.96	11145.6	3376.41	139.653	495.049	753.106	2902.52	0	943.604	879.63	0	220.902	531.051	862.129	537.843	6863.84	1622.03	1463.85	5325.13	439.696	1955.76	2080.86	357.007	934.468	1233.3	458.061	524.229	931.896	684.11	519.749	936.139	805.013	391.299	417.48	1995.52	1982.99	406.462	1442.29	1091.46	326.03	508.456	503.131	447.336	0	441.819
POOL_c_1_RA5_1_13920_modified.mzXML	QC	6327.73	395.84	263.432	1473.26	11414.1	3484.22	211.113	520.936	1400.22	3359.92	1116.04	1139.93	2577.61	918.594	285.002	602.048	1114.4	1387.6	8971.05	2251.99	6910.53	1562.66	501.89	1566.94	2324.68	388.715	1892.89	1856.69	618.777	864.352	874.219	1386.4	1206.08	1183.38	1679.06	1737.75	384.262	3049.04	2666.29	554.073	1100.95	1016.53	559.183	516.103	578.996	1532.16	673.209	476.461
POOL_c_2_RA5_1_13921_modified.mzXML	QC	6047.55	398.926	267.744	1596.53	11300.4	3463.65	240.598	559.363	1535.29	3320	1064.62	1160.76	2498.74	835.729	313.415	691.053	994.804	1522.66	8978.05	2166.33	7039.85	1552.42	447.062	1665.59	2209.98	376.87	1822.71	1868.05	649.669	795.88	893.629	1397.28	1178.78	1217.87	1561.81	1593.43	396.3	2935.55	2546.21	526.026	1137.76	970.132	624.109	485.253	570.569	1552.7	794.307	469.655
POOL_c_3_RA5_1_13927_modified.mzXML	QC	6217.82	373.057	231.35	1552.61	11339.6	3333.35	214.167	561.001	1545.57	3266.48	979.444	1036.36	2637.09	882.777	256.381	616.365	1101.12	1526.12	8779.76	2186.48	6666.13	1485.84	485.786	1624.94	2408.81	326.865	1798.21	1850.74	620.128	692.848	965.882	1304.04	1067.8	1152.7	1533.84	1569.9	375.513	2337.42	2430.66	483.355	1168.96	1029.66	588.957	464.392	504.951	1565.9	636.84	483.4
POOL_c_4_RA5_1_13932_modified.mzXML	QC	6085.41	379.678	263.353	1600.36	11216.7	3477.9	189.128	551.564	1454.73	3380.3	1056.46	1032.18	2536	852.52	301.347	607.65	1032.29	1564.77	9255.41	2085.76	6976.89	1601.8	455.549	1629.38	2824.36	368.673	1739.34	1918.54	567.44	817.521	926.608	1340.74	1070.41	1250.94	1590.77	1464.86	457.561	2510.8	2372.46	489.319	1187.72	990.474	578.465	485.051	537.533	1532.1	644.881	499.122
	Nb variable	108
	Treatment	Suppression of POOL_5 to calculate the CV of QCs
		Conservation of ions with CV<25%
		Manual suppression of ions with a zero value in the replicas (NCA, CA) but non-zero in the QC (POOL)
		Manual suppression of ions with a zero value at least once in each condition (NCA, CA)
with QC + without POOL_5 + without R09 + without contaminants + Ions in all replicates
row m/z		257.182	430.914	155.625	155.123	205.075	183.086	401.224	335.49	379.244	113.06	303.228	405.223	197.117	219.099	518.317	255.149	151.075	181.122	199.133	221.115	181.122	181.122	221.079	272.223	213.149	235.131	302.161	310.238	181.122	242.285	252.232	292.225	599.409	648.447	760.5	318.24	617.522	172.133	243.136	702.494	814.547	407.777	172.116	304.248	367.264	237.221	401.284	777.534
row retention time		0.611786	0.62744	0.667579	0.668875	0.685975	0.697967	0.735703	1.13471	1.2305	1.45002	2.26357	6.54718	6.99402	6.99782	8.16573	8.89156	10.3591	11.1778	11.5321	11.5367	11.5498	11.6805	12.2715	13.7336	14.216	14.2182	14.3904	14.5444	14.5589	14.6162	14.8688	14.9334	15.6694	16.1259	16.2829	16.7175	16.886	16.8868	17.0113	17.5425	17.5747	17.5772	17.8519	18.1187	18.1634	18.7233	19.2265	19.516
row_ID	Conditions	832	867	917	919	922	948	1007	1265	1304	1395	1545	1791	1830	1831	1972	2061	2296	2409	2442	2445	2449	2470	2564	2781	2870	2871	2892	2908	2910	2923	2981	2986	3157	3315	3346	3473	3512	3513	3557	3700	3707	3708	3767	3879	3890	4085	4257	4332
NCA_R01_c_RA6_1_13922_modified.mzXML	NCA	5394.03	0	242.045	1562.18	6789.31	0	152.119	474.706	1187.66	4173.89	817.679	953.633	2398.29	874.205	303.33	522.383	0	1487.27	7475.64	1892.31	5972.2	1202.69	340.878	1164.89	1108.43	247.923	0	0	1644.62	663.504	0	0	1358.51	848.565	775.42	0	0	0	374.253	2034.68	1919.44	383.847	758.387	709.436	609.488	495.322	1004.84	0
NCA_R06_c_RB1_1_13926_modified.mzXML	NCA	3955.99	0	268.351	1519	11049.5	3640.7	190.831	402.212	1672.35	2020.8	353.125	608.044	3197.07	1041.88	245.666	523.429	540.545	1061.98	7824.14	2024.96	5962.19	1814.16	277.751	829.737	2036.86	445.791	0	0	2101.36	543.644	0	0	2417.07	1540.54	1424.55	0	0	0	294.787	2257.63	2094.3	402.134	1627.14	570.865	698.248	334.093	276.795	0
NCA_R07_c_RB2_1_13924_modified.mzXML	NCA	5427.32	0	246.72	1639.18	12873.7	3901.18	182.028	478.729	838.667	4051.47	806.992	962.117	2175.39	849.434	280.816	771.522	911.744	1532.78	7348.8	1738.25	5773.47	1345.96	374.006	1174.61	3540.48	787.676	0	0	1962.45	570.144	0	0	2577.98	1685.43	1395.51	0	0	0	412.032	2535.93	2206.61	409.512	0	796.894	540.565	502.437	1743.02	515.28
NCA_R11_c_RB4_1_13931_modified.mzXML	NCA	4874.02	0	255.47	1496.4	7024.89	1768.13	139.957	424.649	997.784	4808.79	327.647	795.047	1931.52	645.426	266.449	649.42	619.144	1005.65	6573.68	1652.9	5258.69	2604.69	0	1266.9	2772.85	653.175	0	0	2663.73	588.271	0	0	1948.48	1658.84	1570.03	0	0	0	320.525	1236.97	1444.37	342.717	729.017	1065.54	342.003	592.163	1097.74	0
CA_R02_c_RA7_1_13923_modified.mzXML	CA	5882.89	721.113	274.032	1512.7	11413.8	3101.77	146.633	476.096	808.593	2045.36	407.826	943.262	2559.86	935.13	242.646	324.988	801.052	966.355	7604.71	1924.99	6075.93	897.493	609.464	1498.89	1247.21	278.942	252.226	773.104	896.054	0	343.166	637.118	747.709	594.493	415.182	568.094	426.607	719.649	383.515	2183.08	1935.29	404.569	1412.07	800.919	709.127	392.707	780.777	437.004
CA_R05_c_RA8_1_13925_modified.mzXML	CA	4825.07	172.002	164.172	1166.63	12635.8	3660.12	0	413.112	1077.18	1104.37	402.181	827.307	1091.53	352.132	209.26	421.484	976.304	688.655	7907.51	1916.86	6331.29	0	575.167	0	312.362	0	373.226	2453.78	1204.39	448.701	760.575	1481.73	0	605.166	577.758	1295.46	892.236	1752.35	369.774	2521.17	2429.24	509.35	1641.65	806.25	328.363	418.071	0	484.576
CA_R19_c_RB5_1_13930_modified.mzXML	CA	5566.9	365.496	176.691	1301.62	15409.4	5008.11	0	497.678	1196	2094.19	0	879.014	924.726	344.541	243.457	445.341	938.046	737.717	9589.79	2241.22	7528.5	1429.07	317.671	1487.69	782.635	0	405.245	879.481	1113.61	458.125	422.323	530.701	0	645.327	576.527	613.039	483.21	765.349	361.407	2441.62	2648.16	540.777	1415.23	1047.85	409.898	487.835	405.503	480.229
CA_R22_c_RB6_1_13928_modified.mzXML	CA	5009.05	418.28	231.324	1535.96	11145.6	3376.41	139.653	495.049	753.106	2902.52	0	943.604	879.63	0	220.902	531.051	862.129	537.843	6863.84	1622.03	1463.85	5325.13	439.696	1955.76	2080.86	398.427	357.007	934.468	1233.3	458.061	524.229	931.896	0	684.11	519.749	936.139	805.013	391.299	417.48	1995.52	1982.99	406.462	1442.29	1091.46	326.03	508.456	457.925	503.131
POOL_c_1_RA5_1_13920_modified.mzXML	QC	6327.73	395.84	263.432	1473.26	11414.1	3484.22	211.113	520.936	1400.22	3359.92	1116.04	1139.93	2577.61	918.594	285.002	602.048	1114.4	1387.6	8971.05	2251.99	6910.53	1562.66	501.89	1566.94	2324.68	516.385	388.715	1892.89	1856.69	618.777	864.352	874.219	1195.33	1386.4	1206.08	1183.38	1679.06	1737.75	384.262	3049.04	2666.29	554.073	1100.95	1016.53	559.183	516.103	856.868	578.996
POOL_c_2_RA5_1_13921_modified.mzXML	QC	6047.55	398.926	267.744	1596.53	11300.4	3463.65	240.598	559.363	1535.29	3320	1064.62	1160.76	2498.74	835.729	313.415	691.053	994.804	1522.66	8978.05	2166.33	7039.85	1552.42	447.062	1665.59	2209.98	440.959	376.87	1822.71	1868.05	649.669	795.88	893.629	1218.08	1397.28	1178.78	1217.87	1561.81	1593.43	396.3	2935.55	2546.21	526.026	1137.76	970.132	624.109	485.253	759.612	570.569
POOL_c_3_RA5_1_13927_modified.mzXML	QC	6217.82	373.057	231.35	1552.61	11339.6	3333.35	214.167	561.001	1545.57	3266.48	979.444	1036.36	2637.09	882.777	256.381	616.365	1101.12	1526.12	8779.76	2186.48	6666.13	1485.84	485.786	1624.94	2408.81	578.901	326.865	1798.21	1850.74	620.128	692.848	965.882	1058.87	1304.04	1067.8	1152.7	1533.84	1569.9	375.513	2337.42	2430.66	483.355	1168.96	1029.66	588.957	464.392	800.009	504.951
POOL_c_4_RA5_1_13932_modified.mzXML	QC	6085.41	379.678	263.353	1600.36	11216.7	3477.9	189.128	551.564	1454.73	3380.3	1056.46	1032.18	2536	852.52	301.347	607.65	1032.29	1564.77	9255.41	2085.76	6976.89	1601.8	455.549	1629.38	2824.36	565.614	368.673	1739.34	1918.54	567.44	817.521	926.608	973.948	1340.74	1070.41	1250.94	1590.77	1464.86	457.561	2510.8	2372.46	489.319	1187.72	990.474	578.465	485.051	822.341	537.533
	Nb variable	120
	Treatment	Suppression of POOL_5 to calculate the CV of QCs
		Suppression of R09 (NCA)
		Conservation of ions with CV<25%
		Manual suppression of ions with a zero value in the replicas (NCA, CA) but non-zero in the QC (POOL)
		Manual suppression of ions with a zero value at least once in each condition (NCA, CA)
	with QC
	Max	6327.73	721.113	274.032	1639.18	15409.4	5008.11	240.598	561.001	1672.35	4808.79	1116.04	1160.76	3197.07	1041.88	313.415	771.522	1114.4	1564.77	9589.79	2251.99	7528.5	5325.13	609.464	1955.76	3540.48	787.676	405.245	2453.78	2663.73	663.504	864.352	1481.73	2577.98	1685.43	1570.03	1295.46	1679.06	1752.35	457.561	3049.04	2666.29	554.073	1641.65	1091.46	709.127	592.163	1743.02	578.996
	row	13	9	9	7	11	11	14	15	6	8	13	14	6	6	14	7	13	16	11	13	11	12	9	12	7	7	11	10	8	5	13	10	7	7	8	10	13	10	16	13	13	13	10	12	9	8	7	13
	sample	POOL_c_1_RA5_1_13920_modified.mzXML	CA_R02_c_RA7_1_13923_modified.mzXML	CA_R02_c_RA7_1_13923_modified.mzXML	NCA_R07_c_RB2_1_13924_modified.mzXML	CA_R19_c_RB5_1_13930_modified.mzXML	CA_R19_c_RB5_1_13930_modified.mzXML	POOL_c_2_RA5_1_13921_modified.mzXML	POOL_c_3_RA5_1_13927_modified.mzXML	NCA_R06_c_RB1_1_13926_modified.mzXML	NCA_R11_c_RB4_1_13931_modified.mzXML	POOL_c_1_RA5_1_13920_modified.mzXML	POOL_c_2_RA5_1_13921_modified.mzXML	NCA_R06_c_RB1_1_13926_modified.mzXML	NCA_R06_c_RB1_1_13926_modified.mzXML	POOL_c_2_RA5_1_13921_modified.mzXML	NCA_R07_c_RB2_1_13924_modified.mzXML	POOL_c_1_RA5_1_13920_modified.mzXML	POOL_c_4_RA5_1_13932_modified.mzXML	CA_R19_c_RB5_1_13930_modified.mzXML	POOL_c_1_RA5_1_13920_modified.mzXML	CA_R19_c_RB5_1_13930_modified.mzXML	CA_R22_c_RB6_1_13928_modified.mzXML	CA_R02_c_RA7_1_13923_modified.mzXML	CA_R22_c_RB6_1_13928_modified.mzXML	NCA_R07_c_RB2_1_13924_modified.mzXML	NCA_R07_c_RB2_1_13924_modified.mzXML	CA_R19_c_RB5_1_13930_modified.mzXML	CA_R05_c_RA8_1_13925_modified.mzXML	NCA_R11_c_RB4_1_13931_modified.mzXML	NCA_R01_c_RA6_1_13922_modified.mzXML	POOL_c_1_RA5_1_13920_modified.mzXML	CA_R05_c_RA8_1_13925_modified.mzXML	NCA_R07_c_RB2_1_13924_modified.mzXML	NCA_R07_c_RB2_1_13924_modified.mzXML	NCA_R11_c_RB4_1_13931_modified.mzXML	CA_R05_c_RA8_1_13925_modified.mzXML	POOL_c_1_RA5_1_13920_modified.mzXML	CA_R05_c_RA8_1_13925_modified.mzXML	POOL_c_4_RA5_1_13932_modified.mzXML	POOL_c_1_RA5_1_13920_modified.mzXML	POOL_c_1_RA5_1_13920_modified.mzXML	POOL_c_1_RA5_1_13920_modified.mzXML	CA_R05_c_RA8_1_13925_modified.mzXML	CA_R22_c_RB6_1_13928_modified.mzXML	CA_R02_c_RA7_1_13923_modified.mzXML	NCA_R11_c_RB4_1_13931_modified.mzXML	NCA_R07_c_RB2_1_13924_modified.mzXML	POOL_c_1_RA5_1_13920_modified.mzXML
	without QC
	Max	5882.89	721.113	274.032	1639.18	15409.4	5008.11	190.831	497.678	1672.35	4808.79	817.679	962.117	3197.07	1041.88	303.33	771.522	976.304	1532.78	9589.79	2241.22	7528.5	5325.13	609.464	1955.76	3540.48	787.676	405.245	2453.78	2663.73	663.504	760.575	1481.73	2577.98	1685.43	1570.03	1295.46	892.236	1752.35	417.48	2535.93	2648.16	540.777	1641.65	1091.46	709.127	592.163	1743.02	515.28
	row	9	9	9	7	11	11	6	11	6	8	5	7	6	6	5	7	10	7	11	11	11	12	9	12	7	7	11	10	8	5	10	10	7	7	8	10	10	10	12	7	11	11	10	12	9	8	7	7
	sample	CA_R02_c_RA7_1_13923_modified.mzXML	CA_R02_c_RA7_1_13923_modified.mzXML	CA_R02_c_RA7_1_13923_modified.mzXML	NCA_R07_c_RB2_1_13924_modified.mzXML	CA_R19_c_RB5_1_13930_modified.mzXML	CA_R19_c_RB5_1_13930_modified.mzXML	NCA_R06_c_RB1_1_13926_modified.mzXML	CA_R19_c_RB5_1_13930_modified.mzXML	NCA_R06_c_RB1_1_13926_modified.mzXML	NCA_R11_c_RB4_1_13931_modified.mzXML	NCA_R01_c_RA6_1_13922_modified.mzXML	NCA_R07_c_RB2_1_13924_modified.mzXML	NCA_R06_c_RB1_1_13926_modified.mzXML	NCA_R06_c_RB1_1_13926_modified.mzXML	NCA_R01_c_RA6_1_13922_modified.mzXML	NCA_R07_c_RB2_1_13924_modified.mzXML	CA_R05_c_RA8_1_13925_modified.mzXML	NCA_R07_c_RB2_1_13924_modified.mzXML	CA_R19_c_RB5_1_13930_modified.mzXML	CA_R19_c_RB5_1_13930_modified.mzXML	CA_R19_c_RB5_1_13930_modified.mzXML	CA_R22_c_RB6_1_13928_modified.mzXML	CA_R02_c_RA7_1_13923_modified.mzXML	CA_R22_c_RB6_1_13928_modified.mzXML	NCA_R07_c_RB2_1_13924_modified.mzXML	NCA_R07_c_RB2_1_13924_modified.mzXML	CA_R19_c_RB5_1_13930_modified.mzXML	CA_R05_c_RA8_1_13925_modified.mzXML	NCA_R11_c_RB4_1_13931_modified.mzXML	NCA_R01_c_RA6_1_13922_modified.mzXML	CA_R05_c_RA8_1_13925_modified.mzXML	CA_R05_c_RA8_1_13925_modified.mzXML	NCA_R07_c_RB2_1_13924_modified.mzXML	NCA_R07_c_RB2_1_13924_modified.mzXML	NCA_R11_c_RB4_1_13931_modified.mzXML	CA_R05_c_RA8_1_13925_modified.mzXML	CA_R05_c_RA8_1_13925_modified.mzXML	CA_R05_c_RA8_1_13925_modified.mzXML	CA_R22_c_RB6_1_13928_modified.mzXML	NCA_R07_c_RB2_1_13924_modified.mzXML	CA_R19_c_RB5_1_13930_modified.mzXML	CA_R19_c_RB5_1_13930_modified.mzXML	CA_R05_c_RA8_1_13925_modified.mzXML	CA_R22_c_RB6_1_13928_modified.mzXML	CA_R02_c_RA7_1_13923_modified.mzXML	NCA_R11_c_RB4_1_13931_modified.mzXML	NCA_R07_c_RB2_1_13924_modified.mzXML	NCA_R07_c_RB2_1_13924_modified.mzXML
[truncated: 207 more columns]

## Sheet: (2) Exact_Mass_All
Name	mzmed	RT
832	257.182	0.611786
867	430.914	0.62744
917	155.625	0.667579
919	155.123	0.668875
922	205.075	0.685975
948	183.086	0.697967
1007	401.224	0.735703
1265	335.49	1.13471
1304	379.244	1.2305
1395	113.06	1.45002
1545	303.228	2.26357
1791	405.223	6.54718
1830	197.117	6.99402
1831	219.099	6.99782
1972	518.317	8.16573
2061	255.149	8.89156
2296	151.075	10.3591
2409	181.122	11.1778
2442	199.133	11.5321
2445	221.115	11.5367
2449	181.122	11.5498
2470	181.122	11.6805
2564	221.079	12.2715
2781	272.223	13.7336
2870	213.149	14.216
2871	235.131	14.2182
2892	302.161	14.3904
2908	310.238	14.5444
2910	181.122	14.5589
2923	242.285	14.6162
2981	252.232	14.8688
2986	292.225	14.9334
3157	599.409	15.6694
3315	648.447	16.1259
3346	760.5	16.2829
3473	318.24	16.7175
3512	617.522	16.886
3513	172.133	16.8868
3557	243.136	17.0113
3700	702.494	17.5425
3707	814.547	17.5747
3708	407.777	17.5772
3767	172.116	17.8519
3879	304.248	18.1187
3890	367.264	18.1634
4085	237.221	18.7233
4257	401.284	19.2265
4332	777.534	19.516
4603	750.53	20.174
4725	593.276	20.6288
4727	411.065	20.6337
4952	767.551	21.0337
5015	924.567	21.1505
5017	929.523	21.1561
5019	583.435	21.1592
5148	423.315	21.3838
5163	804.577	21.399
5169	826.559	21.4029
5221	758.484	21.5215
5223	763.453	21.5239
5224	579.404	21.524
5244	931.54	21.5774
5246	585.451	21.5812
5250	926.584	21.587
5255	601.425	21.6064
5415	766.458	21.904
5416	612.504	21.9043
5418	760.5	21.907
5419	765.455	21.9083
5421	333.243	21.9096
5422	305.211	21.9097
5423	581.42	21.9116
5424	400.2	21.9127
5485	601.425	22.0628
5585	585.429	22.2392
5654	791.474	22.4065
5656	786.515	22.4102
5666	511.882	22.4198
5717	928.6	22.5
5720	933.555	22.5026
5721	587.467	22.5046
5779	583.436	22.6603
5782	335.258	22.6656
5786	768.474	22.6682
5788	745.489	22.6689
5789	767.471	22.6697
5798	401.208	22.6761
5905	585.431	22.999
5922	540.903	23.0463
6013	769.486	23.2506
6014	764.531	23.2526
6019	585.451	23.2612
6027	712.536	23.3064
6028	734.518	23.3099
6061	734.584	23.4392
6154	935.57	23.6572
6156	589.482	23.6633
6159	930.615	23.6652
6187	335.258	23.7556
6203	585.451	23.7888
6204	551.424	23.7923
6216	402.217	23.8088
6217	747.505	23.8089
6222	765.534	23.8164
6241	337.274	23.8608
6287	568.427	23.9387
6458	714.55	24.3954
6463	736.535	24.3981
6469	716.029	24.422
6526	587.467	24.6236
6528	766.547	24.6342
6767	772.506	25.36
6770	587.467	25.3639
6774	766.547	25.3672
6775	337.274	25.3699
6779	403.224	25.3713
6869	486.266	25.5775
7231	768.562	26.5899
7232	589.483	26.5928
7255	404.232	26.7824

## Sheet: (3) MetaboAnalyst_Preview
MetaboAnalyst	version 6.0
Data Filtering
	Choice	RSDs greater than:
Reliability filter:	Filtering features based on technical repeatability QC samples	25% (manual)
	Choice	Percentage to filter out:
Variance filter:	Interquantile range (IQR)	0
Abundance filter:	Mean intensity value	0
																New calculation of CVs									Manual cleaning									Manual cleaning							Cleaning redone from the beginning after removing POOL_5 and R09
Normalization Overview								Normalization Result:
	with QC	with QC, without POOL_5	without QC contaminants	Without ions that do not appear in all replicas	without QC	withoutR R09		with QC									with QC, without POOL_5									without QC contaminants									without ions that do not appear in all replicas									without R09
Sample normalization	None	None	None	None	None	None
Data transformation	Log transformation (base 10)	Log transformation (base 10)	Log transformation (base 10)	Log transformation (base 10)	Log transformation (base 10)	Log transformation (base 10)
Data scaling	Pareto scaling	Range scaling	Range scaling	Range scaling	Range scaling	Range scaling
Remarks:
(i) After each step identifying a problem (elimination of a sample/pool or variables), the matrix was restarted from the beginning.
(ii) Except for the last step, any modification of the matrix was done manually in Excel.
(ii) The use of the "Data editor" function on MetaboAnalyst was only used to move from the "without R09" step to the "without QC" step. The check box "Do not reorganise samples" was not used.
																New calculation of CVs									Manual cleaning									Manual cleaning							Cleaning redone from the beginning after removing POOL_5 and R09
Statistical Overview								PCA Result:
	with QC	with QC, without POOL_5	without QC contaminants	Without ions that do not appear in all replicas	without QC	withoutR R09		with QC									with QC, without POOL_5									without QC contaminants									without ions that do not appear in all replicas									without R09
PCA	Yes	Yes	Yes	Yes	Yes	Yes
Volcano Plot	No	No	No	No	No	Yes
PLSDA	No	No	No	No	No	Yes
Heatmap	No	No	No	No	No	Oui
Remarks:
(i) The QC "POOL_5" is slightly offset compared to the other QCs.
(ii) The contaminants were identified directly from the matrix (null values in samples, non-null values in POOL) and using the "Loadings Plot" and "Synchronized 3D Plots" functions on MetaboAnalyst.
(iii) Ions not present (= non-null values) in all of the replicates in at least one condition were identified directly on the matrix via Excel.
(iv) The NCA_R09 sample was eliminated because it presented an intermediate profile between The NCA and CA conditions, which induced a bias on the VIPs.
																	Loading plot:																		Random forest:
																	with QC, without POOL_5									without QC contaminants									Without ions that do not appear in all replicas									with R09
Additionnal data																	Contaminant list		Contaminant plots
(i) Presence of 40 variables considered as contaminants.																	Variables		Variables	Plot (concentration original/normalizd)
(ii) Presence of 107 variables shifting the POOLs in the PCA "without QC contaminants" because they contain null values in several replicas. The graphs of these variables are not displayed for reasons of ergonomics.																	1127		1127
																	1548
																	1947
																	2149
																	2187
																	2534
																	2566
																	2580
																	2594
																	2596
																	2610
																	2958
																	2959
																	3139
																	3468
																	3565
																	3567
																	3692		1548
																	3703
																	3721
																	3777
																	3782
																	3785
																	4006
																	4020
																	4023
																	4024
																	4026
																	4171
																	4174
																	4283
																	4390
																	4507
																	4798
																	4923		1947
																	4926
																	5002
																	5505
																	5497
																	5992
																			2149
																			2187
																			2534
																			2566
																			2580
																			2594
																			2596
																			2610
																			2958
																			2959
																			3139
																			3468
																			3565
																			3567
																			3692
																			3703
																			3721
																			3777
																			3782
																			3785
																			4006
																			4020
																			4023
																			4024
																			4026
																			4171
																			4174
																			4283
																			4390
																			4507
																			4798
																			4923
																			4926
																			5002
																			5505
																			5497
																			5992

## Sheet: (4) MetaboAnalyst_Results
MetaboAnalyst	version 6.0
PCA					PLS-DA					Cross validation n°1					Cross validation n°2					Volcano Plot
										Maximum components:		4			Maximum components:		4			Fold change threshold:		3	Direction of comparison		CA/NCA
										Cross validation method:		LOOCV			Cross validation method:		LOOCV			P-value threshold:		0.05	Group variance		Equal
										Performance measure:		Q2			Performance measure:		Accuracy			Number of metabolites		Down	28	Up	8
Heatmap												Heatmap Order														Heatmap (per group average)												Heatmap Order (per group average)
Use top	36											Order1	Name	m/z	RT	n°VIP1	VIP_score	Sample_Max			Sample_Max (no POOL)					Use top	36											Order1	Name	m/z	RT	n°VIP1	VIP_score	Sample_Max			Sample_Max (no POOL)
Type	PLS-DA VIP											34	867	430.914	0.62744	8	1.5448	CA_R02_c_RA7_1_13923_modified.mzXML			CA_R02_c_RA7_1_13923_modified.mzXML					Type	PLS-DA VIP											1	4725	593.276	20.6288	13	1.4759	NCA_R06_c_RB1_1_13926_modified.mzXML			NCA_R06_c_RB1_1_13926_modified.mzXML
												31	2892	302.161	14.3904	2	1.8146	CA_R19_c_RB5_1_13930_modified.mzXML			CA_R19_c_RB5_1_13930_modified.mzXML																	2	5415	766.458	21.904	10	1.534	NCA_R11_c_RB4_1_13931_modified.mzXML			NCA_R11_c_RB4_1_13931_modified.mzXML
												32	2908	310.238	14.5444	19	1.4142	CA_R05_c_RA8_1_13925_modified.mzXML			CA_R05_c_RA8_1_13925_modified.mzXML																	3	5654	791.474	22.4065	15	1.4645	NCA_R06_c_RB1_1_13926_modified.mzXML			NCA_R06_c_RB1_1_13926_modified.mzXML
												28	2981	252.232	14.8688	6	1.6158	POOL_c_1_RA5_1_13920_modified.mzXML		→	CA_R05_c_RA8_1_13925_modified.mzXML																	4	5656	786.515	22.4102	20	1.4128	NCA_R07_c_RB2_1_13924_modified.mzXML			NCA_R07_c_RB2_1_13924_modified.mzXML
												30	2986	292.225	14.9334	9	1.539	CA_R05_c_RA8_1_13925_modified.mzXML			CA_R05_c_RA8_1_13925_modified.mzXML																	5	5786	768.474	22.6682	21	1.4069	NCA_R07_c_RB2_1_13924_modified.mzXML			NCA_R07_c_RB2_1_13924_modified.mzXML
												11	3157	599.409	15.6694	11	1.5263	NCA_R07_c_RB2_1_13924_modified.mzXML			NCA_R07_c_RB2_1_13924_modified.mzXML																	6	5418	760.5	21.907	23	1.351	NCA_R11_c_RB4_1_13931_modified.mzXML			NCA_R11_c_RB4_1_13931_modified.mzXML
												19	3315	648.447	16.1259	12	1.4871	NCA_R07_c_RB2_1_13924_modified.mzXML			NCA_R07_c_RB2_1_13924_modified.mzXML																	7	5250	926.584	21.587	24	1.3499	NCA_R11_c_RB4_1_13931_modified.mzXML			NCA_R11_c_RB4_1_13931_modified.mzXML
												20	3346	760.5	16.2829	33	1.3065	NCA_R11_c_RB4_1_13931_modified.mzXML			NCA_R11_c_RB4_1_13931_modified.mzXML																	8	5419	765.455	21.9083	25	1.3466	NCA_R11_c_RB4_1_13931_modified.mzXML			NCA_R11_c_RB4_1_13931_modified.mzXML
												27	3473	318.24	16.7175	7	1.5914	CA_R05_c_RA8_1_13925_modified.mzXML			CA_R05_c_RA8_1_13925_modified.mzXML																	9	5779	583.436	22.6603	26	1.3339	NCA_R07_c_RB2_1_13924_modified.mzXML			NCA_R07_c_RB2_1_13924_modified.mzXML
												29	3512	617.522	16.886	4	1.6705	POOL_c_1_RA5_1_13920_modified.mzXML		→	CA_R05_c_RA8_1_13925_modified.mzXML																	10	5423	581.42	21.9116	36	1.3026	NCA_R11_c_RB4_1_13931_modified.mzXML			NCA_R11_c_RB4_1_13931_modified.mzXML
												33	3513	172.133	16.8868	14	1.4651	CA_R05_c_RA8_1_13925_modified.mzXML			CA_R05_c_RA8_1_13925_modified.mzXML																	11	5017	929.523	21.1561	3	1.7887	NCA_R06_c_RB1_1_13926_modified.mzXML			NCA_R06_c_RB1_1_13926_modified.mzXML
												36	4332	777.534	19.516	22	1.3932	POOL_c_1_RA5_1_13920_modified.mzXML		→	NCA_R07_c_RB2_1_13924_modified.mzXML																	12	6463	736.535	24.3981	1	1.86	NCA_R01_c_RA6_1_13922_modified.mzXML			NCA_R01_c_RA6_1_13922_modified.mzXML
												23	4603	750.53	20.174	30	1.314	NCA_R11_c_RB4_1_13931_modified.mzXML			NCA_R11_c_RB4_1_13931_modified.mzXML																	13	6458	714.55	24.3954	5	1.6208	NCA_R07_c_RB2_1_13924_modified.mzXML			NCA_R07_c_RB2_1_13924_modified.mzXML
												10	4725	593.276	20.6288	13	1.4759	NCA_R06_c_RB1_1_13926_modified.mzXML			NCA_R06_c_RB1_1_13926_modified.mzXML																	14	3157	599.409	15.6694	11	1.5263	NCA_R07_c_RB2_1_13924_modified.mzXML			NCA_R07_c_RB2_1_13924_modified.mzXML
												35	4727	411.065	20.6337	27	1.3278	CA_R02_c_RA7_1_13923_modified.mzXML			CA_R02_c_RA7_1_13923_modified.mzXML																	15	3315	648.447	16.1259	12	1.4871	NCA_R07_c_RB2_1_13924_modified.mzXML			NCA_R07_c_RB2_1_13924_modified.mzXML
												24	5017	929.523	21.1561	3	1.7887	NCA_R06_c_RB1_1_13926_modified.mzXML			NCA_R06_c_RB1_1_13926_modified.mzXML																	16	6204	551.424	23.7923	16	1.4439	NCA_R07_c_RB2_1_13924_modified.mzXML			NCA_R07_c_RB2_1_13924_modified.mzXML
												22	5148	423.315	21.3838	17	1.4326	NCA_R11_c_RB4_1_13931_modified.mzXML			NCA_R11_c_RB4_1_13931_modified.mzXML																	17	5148	423.315	21.3838	17	1.4326	NCA_R11_c_RB4_1_13931_modified.mzXML			NCA_R11_c_RB4_1_13931_modified.mzXML
												18	5246	585.451	21.5812	31	1.3082	NCA_R11_c_RB4_1_13931_modified.mzXML			NCA_R11_c_RB4_1_13931_modified.mzXML																	18	6028	734.518	23.3099	18	1.4202	NCA_R07_c_RB2_1_13924_modified.mzXML			NCA_R07_c_RB2_1_13924_modified.mzXML
												21	5250	926.584	21.587	24	1.3499	NCA_R11_c_RB4_1_13931_modified.mzXML			NCA_R11_c_RB4_1_13931_modified.mzXML																	19	6469	716.029	24.422	28	1.3259	NCA_R06_c_RB1_1_13926_modified.mzXML			NCA_R06_c_RB1_1_13926_modified.mzXML
												12	5415	766.458	21.904	10	1.534	NCA_R11_c_RB4_1_13931_modified.mzXML			NCA_R11_c_RB4_1_13931_modified.mzXML																	20	5424	400.2	21.9127	29	1.3175	NCA_R11_c_RB4_1_13931_modified.mzXML			NCA_R11_c_RB4_1_13931_modified.mzXML
												7	5418	760.5	21.907	23	1.351	NCA_R11_c_RB4_1_13931_modified.mzXML			NCA_R11_c_RB4_1_13931_modified.mzXML																	21	4603	750.53	20.174	30	1.314	NCA_R11_c_RB4_1_13931_modified.mzXML			NCA_R11_c_RB4_1_13931_modified.mzXML
												6	5419	765.455	21.9083	25	1.3466	NCA_R11_c_RB4_1_13931_modified.mzXML			NCA_R11_c_RB4_1_13931_modified.mzXML																	22	5246	585.451	21.5812	31	1.3082	NCA_R11_c_RB4_1_13931_modified.mzXML			NCA_R11_c_RB4_1_13931_modified.mzXML
												5	5421	333.243	21.9096	35	1.3031	NCA_R11_c_RB4_1_13931_modified.mzXML			NCA_R11_c_RB4_1_13931_modified.mzXML																	23	5422	305.211	21.9097	32	1.3079	NCA_R11_c_RB4_1_13931_modified.mzXML			NCA_R11_c_RB4_1_13931_modified.mzXML
												8	5422	305.211	21.9097	32	1.3079	NCA_R11_c_RB4_1_13931_modified.mzXML			NCA_R11_c_RB4_1_13931_modified.mzXML																	24	3346	760.5	16.2829	33	1.3065	NCA_R11_c_RB4_1_13931_modified.mzXML			NCA_R11_c_RB4_1_13931_modified.mzXML
												4	5423	581.42	21.9116	36	1.3026	NCA_R11_c_RB4_1_13931_modified.mzXML			NCA_R11_c_RB4_1_13931_modified.mzXML																	25	5788	745.489	22.6689	34	1.3064	NCA_R07_c_RB2_1_13924_modified.mzXML			NCA_R07_c_RB2_1_13924_modified.mzXML
												9	5424	400.2	21.9127	29	1.3175	NCA_R11_c_RB4_1_13931_modified.mzXML			NCA_R11_c_RB4_1_13931_modified.mzXML																	26	5421	333.243	21.9096	35	1.3031	NCA_R11_c_RB4_1_13931_modified.mzXML			NCA_R11_c_RB4_1_13931_modified.mzXML
												16	5654	791.474	22.4065	15	1.4645	NCA_R06_c_RB1_1_13926_modified.mzXML			NCA_R06_c_RB1_1_13926_modified.mzXML																	27	867	430.914	0.62744	8	1.5448	CA_R02_c_RA7_1_13923_modified.mzXML			CA_R02_c_RA7_1_13923_modified.mzXML
												15	5656	786.515	22.4102	20	1.4128	NCA_R07_c_RB2_1_13924_modified.mzXML			NCA_R07_c_RB2_1_13924_modified.mzXML																	28	3473	318.24	16.7175	7	1.5914	CA_R05_c_RA8_1_13925_modified.mzXML			CA_R05_c_RA8_1_13925_modified.mzXML
												3	5779	583.436	22.6603	26	1.3339	NCA_R07_c_RB2_1_13924_modified.mzXML			NCA_R07_c_RB2_1_13924_modified.mzXML																	29	2908	310.238	14.5444	19	1.4142	CA_R05_c_RA8_1_13925_modified.mzXML			CA_R05_c_RA8_1_13925_modified.mzXML
												2	5786	768.474	22.6682	21	1.4069	NCA_R07_c_RB2_1_13924_modified.mzXML			NCA_R07_c_RB2_1_13924_modified.mzXML																	30	4332	777.534	19.516	22	1.3932	POOL_c_1_RA5_1_13920_modified.mzXML		→	NCA_R07_c_RB2_1_13924_modified.mzXML
												1	5788	745.489	22.6689	34	1.3064	NCA_R07_c_RB2_1_13924_modified.mzXML			NCA_R07_c_RB2_1_13924_modified.mzXML																	31	3512	617.522	16.886	4	1.6705	POOL_c_1_RA5_1_13920_modified.mzXML		→	CA_R05_c_RA8_1_13925_modified.mzXML
												26	6028	734.518	23.3099	18	1.4202	NCA_R07_c_RB2_1_13924_modified.mzXML			NCA_R07_c_RB2_1_13924_modified.mzXML																	32	2892	302.161	14.3904	2	1.8146	CA_R19_c_RB5_1_13930_modified.mzXML			CA_R19_c_RB5_1_13930_modified.mzXML
												13	6204	551.424	23.7923	16	1.4439	NCA_R07_c_RB2_1_13924_modified.mzXML			NCA_R07_c_RB2_1_13924_modified.mzXML																	33	2981	252.232	14.8688	6	1.6158	POOL_c_1_RA5_1_13920_modified.mzXML		→	CA_R05_c_RA8_1_13925_modified.mzXML
												14	6458	714.55	24.3954	5	1.6208	NCA_R07_c_RB2_1_13924_modified.mzXML			NCA_R07_c_RB2_1_13924_modified.mzXML																	34	2986	292.225	14.9334	9	1.539	CA_R05_c_RA8_1_13925_modified.mzXML			CA_R05_c_RA8_1_13925_modified.mzXML
												25	6463	736.535	24.3981	1	1.86	NCA_R01_c_RA6_1_13922_modified.mzXML			NCA_R01_c_RA6_1_13922_modified.mzXML																	35	3513	172.133	16.8868	14	1.4651	CA_R05_c_RA8_1_13925_modified.mzXML			CA_R05_c_RA8_1_13925_modified.mzXML
												17	6469	716.029	24.422	28	1.3259	NCA_R06_c_RB1_1_13926_modified.mzXML			NCA_R06_c_RB1_1_13926_modified.mzXML																	36	4727	411.065	20.6337	27	1.3278	CA_R02_c_RA7_1_13923_modified.mzXML			CA_R02_c_RA7_1_13923_modified.mzXML
												1Subsequently, the ordering of the heatmap differs from that of the VIPs, the latter being determined by the VIP scores.																										Note: This table was not used in further data processing.
												Supplementary ions from molecular network
												Order1	Name	m/z	RT	n°VIP1	VIP_score	Sample_Max			Sample_Max (no POOL)
												/	5717	928.6	22.5	99	0.34243	POOL_c_3_RA5_1_13927_modified.mzXML		→	CA_R05_c_RA8_1_13925_modified.mzXML
												/	6159	930.615	23.6652	74	0.66361	CA_R05_c_RA8_1_13925_modified.mzXML			CA_R05_c_RA8_1_13925_modified.mzXML
												/	6774	766.547	25.3672	118	0.040124	NCA_R01_c_RA6_1_13922_modified.mzXML			NCA_R01_c_RA6_1_13922_modified.mzXML
												/	5221	758.484	21.5215	68	0.75965	NCA_R11_c_RB4_1_13931_modified.mzXML			NCA_R11_c_RB4_1_13931_modified.mzXML
Adduct search
n° VIP	Name	m/z	RT
34	867	430.914	0.62744
31	2892	302.161	14.3904
32	2908	310.238	14.5444
28	2981	252.232	14.8688
30	2986	292.225	14.9334
11	3157	599.409	15.6694
19	3315	648.447	16.1259
20	3346	760.5	16.2829
27	3473	318.24	16.7175
29	3512	617.522	16.886
33	3513	172.133	16.8868
36	4332	777.534	19.516
23	4603	750.53	20.174
10	4725	593.276	20.6288
35	4727	411.065	20.6337
24	5017	929.523	21.1561
22	5148	423.315	21.3838
18	5246	585.451	21.5812
21	5250	926.584	21.587
12	5415	766.458	21.904	Likely Isotope
7	5418	760.5	21.907
6	5419	765.455	21.9083	Likely Isotope
5	5421	333.243	21.9096
8	5422	305.211	21.9097
4	5423	581.42	21.9116
9	5424	400.2	21.9127
16	5654	791.474	22.4065
15	5656	786.515	22.4102
3	5779	583.436	22.6603
2	5786	768.474	22.6682
1	5788	745.489	22.6689
26	6028	734.518	23.3099
13	6204	551.424	23.7923
14	6458	714.55	24.3954
25	6463	736.535	24.3981
17	6469	716.029	24.422

## Sheet: (5) VIP_components
Name	Comp. 1	Comp. 2	Comp. 3	Comp. 4	Comp. 5	Comp. 6	Comp. 7
6463	1.86	1.7564	1.7439	1.7149	1.7128	1.7094	1.7093
2892	1.8146	1.6788	1.6677	1.6389	1.6369	1.6336	1.6336
5017	1.7887	1.6634	1.6509	1.6212	1.6195	1.6163	1.6162
3512	1.6705	1.5369	1.5259	1.4985	1.497	1.4941	1.494
6458	1.6208	1.4987	1.488	1.4711	1.4693	1.4669	1.4668
2981	1.6158	1.4859	1.4746	1.4481	1.4465	1.4436	1.4435
3473	1.5914	1.4632	1.4528	1.4268	1.4255	1.4226	1.4225
867	1.5448	1.5804	1.5696	1.5414	1.5397	1.5366	1.5365
2986	1.539	1.4152	1.406	1.3817	1.3806	1.3779	1.3778
5415	1.534	1.4477	1.4369	1.4152	1.4134	1.412	1.4119
3157	1.5263	1.4275	1.4167	1.3968	1.3952	1.393	1.3929
3315	1.4871	1.3675	1.361	1.341	1.3415	1.3391	1.3391
4725	1.4759	1.3835	1.3731	1.3523	1.3507	1.3492	1.3491
3513	1.4651	1.3476	1.3389	1.315	1.3133	1.3118	1.3118
5654	1.4645	1.4265	1.4157	1.3995	1.3977	1.3966	1.3966
6204	1.4439	1.3578	1.3477	1.3413	1.3396	1.3374	1.3373
5148	1.4326	1.3221	1.3121	1.2966	1.295	1.2924	1.2924
6028	1.4202	1.3351	1.3252	1.3028	1.3012	1.2988	1.2987
2908	1.4142	1.3027	1.2929	1.27	1.2688	1.2665	1.2665
5656	1.4128	1.3811	1.3707	1.3542	1.3525	1.3512	1.3512
5786	1.4069	1.2978	1.289	1.2685	1.2669	1.2644	1.2644
4332	1.3932	1.3247	1.3187	1.3007	1.3001	1.3049	1.3051
5418	1.351	1.2675	1.258	1.2354	1.2338	1.2314	1.2314
5250	1.3499	1.2642	1.2565	1.2423	1.241	1.2385	1.2384
5419	1.3466	1.2616	1.252	1.2295	1.228	1.2256	1.2255
5779	1.3339	1.2399	1.2337	1.2115	1.21	1.2076	1.2075
4727	1.3278	1.3148	1.3064	1.2918	1.2911	1.2921	1.2922
6469	1.3259	1.318	1.3081	1.2921	1.2905	1.2915	1.2915
5424	1.3175	1.2689	1.2704	1.2538	1.2527	1.2502	1.2501
4603	1.314	1.2963	1.2982	1.2748	1.2769	1.2749	1.2749
5246	1.3082	1.2031	1.1952	1.1843	1.1832	1.1814	1.1814
5422	1.3079	1.2456	1.2421	1.2218	1.2208	1.2183	1.2183
3346	1.3065	1.2262	1.2209	1.2061	1.2058	1.2033	1.2033
5788	1.3064	1.207	1.2045	1.1832	1.1817	1.1794	1.1794
5421	1.3031	1.2259	1.2168	1.1952	1.1937	1.1913	1.1912
5423	1.3026	1.2218	1.2126	1.1911	1.1897	1.1873	1.1872
5782	1.302	1.212	1.2069	1.1853	1.1838	1.1816	1.1815
5798	1.2739	1.2019	1.1957	1.1746	1.1738	1.1715	1.1714
6019	1.257	1.3258	1.3157	1.2945	1.2931	1.2907	1.2906
5163	1.2415	1.1766	1.1678	1.147	1.1464	1.1455	1.1455
5019	1.2095	1.1446	1.1384	1.1189	1.1176	1.1156	1.1155
5169	1.1487	1.2172	1.2235	1.2088	1.2075	1.2051	1.2051
2910	1.1342	1.0876	1.0795	1.0708	1.07	1.0679	1.0678
6014	1.0816	1.2229	1.2138	1.1926	1.1915	1.1892	1.1891
6061	1.0624	1.0147	1.0073	0.99743	0.99628	0.99516	0.99512
2409	1.0482	0.96443	0.95713	0.95501	0.95526	0.95342	0.95345
5223	1.0278	0.94531	0.94346	0.96586	0.96474	0.96814	0.96815
6013	1.0256	1.1628	1.1541	1.1342	1.1333	1.1312	1.1312
1830	1.0153	0.99477	0.98728	1.0054	1.0044	1.0064	1.0063
5224	0.99996	0.91957	0.91698	0.94492	0.94373	0.94616	0.94613
1007	0.98618	1.0638	1.0784	1.0794	1.0805	1.0798	1.0798
5244	0.96129	1.038	1.0305	1.0251	1.0241	1.0236	1.0235
5721	0.95976	0.94204	0.93698	0.92066	0.91952	0.92653	0.92653
2871	0.95386	1.0063	1.012	0.99544	0.99746	0.99781	0.99776
1972	0.95018	0.87362	0.86747	0.85192	0.85829	0.85689	0.85686
5015	0.92413	0.95159	0.94981	0.93639	0.9353	0.93479	0.93479
1545	0.91741	0.88861	0.90052	0.95088	0.94985	0.95214	0.95238
5255	0.90907	0.9834	0.97935	0.9618	0.96084	0.95979	0.95976
5485	0.90592	0.97179	0.97071	0.95376	0.953	0.95217	0.95215
5416	0.90495	0.83348	0.83141	0.83164	0.83132	0.82964	0.82984
1395	0.83379	0.7829	0.78837	0.79366	0.79643	0.79865	0.79862
2061	0.82418	0.81653	0.81139	0.80474	0.80438	0.80946	0.80945
5922	0.82183	0.77703	0.81202	0.81441	0.82006	0.81879	0.8189
3708	0.7991	0.79379	0.82553	0.81071	0.8099	0.80845	0.80842
922	0.78077	0.74737	0.81614	0.80514	0.8067	0.80883	0.80882
917	0.77202	1.0297	1.0271	1.0167	1.0161	1.0141	1.0141
5905	0.76404	0.89103	0.89604	0.88645	0.88901	0.88833	0.88839
5221	0.75965	0.79367	0.78942	0.81091	0.81028	0.81072	0.81069
1831	0.75636	0.7095	0.72006	0.72024	0.7205	0.72785	0.72791
3767	0.73182	0.67376	0.66924	0.65868	0.6579	0.6644	0.66486
919	0.72743	0.82748	0.8289	0.82023	0.81927	0.82298	0.82298
2870	0.72327	0.83593	0.8296	0.81789	0.81777	0.82179	0.82175
6154	0.71838	0.84277	0.83647	0.83468	0.83481	0.83316	0.83312
6159	0.66361	0.76551	0.75972	0.77445	0.77415	0.77259	0.77256
2296	0.66323	0.7364	0.76573	0.76027	0.76582	0.76483	0.76498
2564	0.66321	0.60998	0.60705	0.71646	0.7172	0.71748	0.71745
2923	0.65742	1.0338	1.0267	1.0185	1.0172	1.0178	1.0178
5666	0.63177	0.60063	0.6404	0.70823	0.70893	0.71062	0.7106
6526	0.61948	0.95013	0.94295	0.9272	0.9282	0.92761	0.92758
6156	0.61727	0.59625	0.59188	0.62854	0.63254	0.63301	0.63301
4257	0.60087	0.75623	0.75075	0.74198	0.74548	0.74746	0.74744
3890	0.58989	0.78339	0.79067	0.88336	0.88234	0.88129	0.88131
3879	0.58277	0.57941	0.57546	0.71178	0.71504	0.71609	0.71611
948	0.57301	0.65339	0.71695	0.70633	0.71328	0.71298	0.713
3557	0.54568	0.50534	0.54654	0.56119	0.56066	0.57605	0.5762
6187	0.54393	0.51232	0.51021	0.66633	0.66613	0.66553	0.6655
3707	0.5347	0.56231	0.60077	0.60669	0.60601	0.60774	0.60772
1265	0.51481	0.66664	0.66169	0.65152	0.66404	0.68534	0.68531
6779	0.46665	0.58805	0.58884	0.61246	0.61553	0.61956	0.61965
1304	0.46502	0.61944	0.65499	0.64322	0.64246	0.64579	0.64606
6528	0.44887	0.99576	0.98862	0.97752	0.97797	0.97646	0.97642
6222	0.44493	0.42107	0.47076	0.48248	0.48656	0.49758	0.49782
2442	0.44109	0.41184	0.53721	0.52802	0.53214	0.53108	0.53107
7232	0.4291	0.43685	0.45594	0.55659	0.55972	0.56598	0.56595
3700	0.42756	0.43362	0.45697	0.56374	0.56497	0.56803	0.56801
832	0.421	0.53309	0.5298	0.52104	0.53715	0.53703	0.53729
1791	0.40702	0.39758	0.4462	0.43959	0.45019	0.45827	0.45856
4952	0.35533	0.75819	0.75741	0.74388	0.74833	0.75145	0.75145
5717	0.34243	1.0459	1.0426	1.0259	1.0247	1.0233	1.0233
5720	0.33746	1.0861	1.0783	1.0665	1.0652	1.0632	1.0631
6203	0.33181	0.32583	0.33271	0.54096	0.54073	0.54175	0.54173
6216	0.30829	0.42306	0.43413	0.56566	0.56605	0.57243	0.57246
2445	0.30192	0.27956	0.46768	0.45997	0.46595	0.46878	0.46885
2449	0.28247	0.27685	0.38741	0.38045	0.38893	0.40594	0.40624
2470	0.26688	0.48025	0.47669	0.50453	0.50393	0.51388	0.51423
6869	0.24647	0.513	0.59665	0.61897	0.62462	0.6234	0.62353
5789	0.228	0.20984	0.27442	0.30125	0.32384	0.32426	0.32532
6287	0.19937	0.1928	0.19563	0.20856	0.21134	0.27846	0.27896
5585	0.17813	0.21403	0.21247	0.4096	0.40938	0.41282	0.41291
4085	0.16388	0.1978	0.24103	0.41247	0.42421	0.42838	0.42854
6770	0.14857	0.16818	0.16694	0.42438	0.42479	0.42544	0.42542
6217	0.14247	0.13631	0.18031	0.44403	0.44407	0.44494	0.44492
2781	0.13758	0.72806	0.72449	0.72893	0.73196	0.73739	0.73749
6241	0.10384	0.14112	0.17762	0.44098	0.44071	0.44208	0.44208
6775	0.080371	0.12122	0.12224	0.40313	0.40355	0.40487	0.40486
7231	0.049781	0.92986	0.92282	0.94261	0.94216	0.94069	0.94065
6767	0.043866	0.21888	0.21727	0.45051	0.4504	0.44986	0.44984
6774	0.040124	0.25698	0.25511	0.47301	0.47271	0.47206	0.47204
6027	0.015291	0.11694	0.12988	0.18391	0.18938	0.23349	0.23484
7255	0.0092837	0.66187	0.65853	0.70315	0.7023	0.7089	0.7089

## Sheet: (6) VIP_structure_determination
VIP structures determination from mean heatmap - VIP sorted by RT
Redundancy	MS1 Experimental data															Scifinder search									MS2 experimental data															LipidMaps						SIRIUS
RT	Ion name	Heatmap order	m/z	Main file	VIP score	n° VIP	Scan	Charge (z)	monoisotopic mass	Intensity (absolute - % BPC)	Ion type	Ion formula	Error (ppm)	mSigma		Molecular formula	Unsaturations	SciFinder match	Last Accession	CAS Number	Molecule	Canonical SMILES	Comments		Frag.	Main file	scan	Ion exact mass	intensity %	Ion formula	Error (ppm)	mSigma*	Electron configuration	Commentary	MS2 spectrum					#Entries	Accession	ID	Name	Comments		Confidence	Rank	Molecular Formula	Adduct
0.62744	867	34	430.914	CA_R02_c_RA7_1_13923_modified.mzXML	1.5448	8	#189	1	430.914	19 614 - 3.3	-	-	-	-											N																					ND
								1	364.199	9 288 - 27.4	[M + H]+	[C17H26N5O4]+	-0.3	19.6		C17H25N5O4	8	2175	2024-03-28	Too many structure proposals...					Y	CA_R19_c_RB5_1_13930_modified.mzXML	# 6178	226.109	100	[C11H16NO4]+	-5.6	16.8	even							0 → 0	2024-03-29					ND
												[C16H30NO8]+	-4	6.5	6.5	C16H29NO8	3	71	2024-03-28	Too many structure proposals...								256.12	68.9	[C12H18NO5]+	-6.4	10.3	even
14.3904	2892	31	302.161	CA_R19_c_RB5_1_13930_modified.mzXML	1.8146	2	# 6177	1	302.162	3 706 - 10.9	ISF	[C17H22N2O3]°+	1	15.4														302.156	2.2	[C14H24NO6]+	-3.4	24.2	even
												[C15H20N5O2]+	-2.1	18.9
14.5444	2908	32	310.238	CA_R05_c_RA8_1_13925_modified.mzXML	1.4142	19	# 6249	1	310.239	28 072 - 84.7	[M + H]+	[C18H32NO3]+	-3.6	15.3		C18H31NO3	4	6387	2024-03-28	Too many structure proposals...					Y	CA_R05_c_RA8_1_13925_modified.mzXML	# 6250	95.0484	26.4	[C6H7O]+	8	n.a.	even							5 → 2	2024-03-28	LMFA08020413	Hydroxy lanyuamide I	Do not match MS2 spectrum		0.09	1	C18H31NO3	[M + H]+
									332.219	6 024 - 20.2	[M + Na]+	[C18H31NNaO3]+	0.8	39.2														127.112	93.5	[C8H15O]+	1.5	15.9	even									LMFA08030047	N-(7Z-tetradecenoyl)-homoserine lactone	Do not match MS2 spectrum			2	C14H34N2O3P	[M + H]+
																												149.097	69.5	[C10H13O]+	-3.4	57.8	even														3	C16H29N4O2	[M + H]+
																												179.144	21.8	[C12H19O]+	-6.5	94.6	even														4	C13H33N4O2S	[M + H]+
																												209.119	14.9	[C12H17O3]+	-6.2	n.a.	even														5	C12H32N5O2P	[M + H]+
																												229.196	18.9	[C17H25]+	-2.7	146.5	even														6	C11H31N7OS	[M + H]+
																												247.207	100	[C17H27O]+	-4	11.5	even	Loss of CO													10	C17H32N3P	[M + H]+
																												275.202	50.8	[C18H27O2]+	-5	13.3	even	Loss of H2O
																												293.21	34.7	[C18H29O3]+	2.4	65.7	even	Loss of NH3
																												310.234	3.9	[C18H32NO3]+	-	-	-
								1	270.244	16 396 - 24.6	[M + H]+ ?	[C16H32NO2]+	-4.5	27.2		C16H31NO2	2	5140	2024-03-28	Too many structure proposals...					Y	CA_R05_c_RA8_1_13925_modified.mzXML	# 6387	MS2 not usable…												0 → 0	2024-03-28	-	-			0.094	1	C16H29NO	[M + H]+
14.8688	2981	28	252.232	CA_R05_c_RA8_1_13925_modified.mzXML	1.6158	6	# 6381	1	252.235	7 976 - 12.0	[M - H2O + H]+	[C16H30NO]+	-9.7	59.2																																	1	C16H26O	[M + H3N + H]+
14.9334	2986	30	292.225	CA_R05_c_RA8_1_13925_modified.mzXML	1.539	9	# 6453	1	292.226	10 840 - 16.3	[M + Na]+	[C16H31NNaO2]+	-5	24																																	1	C16H33NO3	[M - H4O2 + H]+
																																															1	C16H31NO2	[M - H2O + H]+
																																															2	C14H24N3	[M + H3N + H]+
				Note: Mostly present in POOL_5																																											2	C14H29N4O	[M - H2O + H]+
																																															2	C14H31N4O2	[M - H4O2 + H]+
																																															2	C14H27N4	[M + H]+
																																															3	C10H27N4P	[M + H3N + H]+
																																															4	C12H29NOP	[M + H3N + H]+
																																															5	C11H28N3S	[M + H3N + H]+
15.6694	3157	11	599.409	NCA_R07_c_RB2_1_13924_modified.mzXML	1.5263	11	# 6717	1	599.41	14 702 - 30.6	[M + H]+	[C40H55O4]+	-4.4	9.7		C40H54O4	14	29	2024-03-28	25510-19-4	all-trans-Idoxanthin	O=C1C(=C(C=CC(=CC=CC(=CC=CC=C(C=CC=C(C=CC2=C(C)C(O)C(O)CC2(C)C)C)C)C)C)C(C)(C)CC1O)C			Y		# 6716	95.0858	10.3	[C7H11]+	-3	n.a.	even							18 → 14	2024-03-28	LMPR01070006	Halocynthiaxanthin			0.244	1	C40H54O4	[M + H]+
												[C28H59N2O11]+	2.5	64.1						97169-13-6	(3S,3′S,4′R)-Idoxanthin	O=C1C(=C(C=CC(=CC=CC(=CC=CC=C(C=CC=C(C=CC2=C(C)C(O)C(O)CC2(C)C)C)C)C)C)C(C)(C)CC1O)C						165.091	51.4	[C10H13O2]+	-1.2	36.1	even									LMPR01070010	Mytiloxanthin				2	C33H54N6O2S	[M + H]+
																				116126-18-2	(3R,3′S,4′R)-Idoxanthin	O=C1C(=C(C=CC(=CC=CC(=CC=CC=C(C=CC=C(C=CC2=C(C)C(O)C(O)CC2(C)C)C)C)C)C)C(C)(C)CC1O)C						203.144	18.3	[C14H19O]+	-3.5	101.7	even									LMPR01070074	4,4'-Dihydroxydiatoxanthin				3	C36H50N6O2	[M + H]+
																				116126-17-1	(3R,3′R,4′R)-Idoxanthin	O=C1C(=C(C=CC(=CC=CC(=CC=CC=C(C=CC=C(C=CC2=C(C)C(O)C(O)CC2(C)C)C)C)C)C)C(C)(C)CC1O)C						221.153	100	[C14H21O2]+	0.8	19.3	even									LMPR01070103	Ketomyxol				4	C30H50N10O3	[M + H]+
																				116126-16-0	(3S,3′R,4′R)-Idoxanthin	O=C1C(=C(C=CC(=CC=CC(=CC=CC=C(C=CC=C(C=CC2=C(C)C(O)C(O)CC2(C)C)C)C)C)C)C(C)(C)CC1O)C						247.168	21.7	[C16H23O2]+	4.1	73.7	even									LMPR01070146	Erythroxanthin				5	C34H55N4O3P	[M + H]+
																				81306-52-7	Halocynthiaxanthin	O=C(C(=CC=CC(=CC=CC=C(C=CC=C(C#CC1=C(C)CC(O)CC1(C)C)C)C)C)C)CC23OC3(C)CC(O)CC2(C)C						287.202	13.3	[C19H27O2]+	-4.1	24.2	even									LMPR01070487	2'-Dihydrophilipsiaxanthin				6	C35H54N2O6	[M + H]+
																				50906-61-1	Mytiloxanthin	O=C(C=C(O)C(=CC=CC(=CC=CC=C(C=CC=C(C#CC1=C(C)CC(O)CC1(C)C)C)C)C)C)C2(C)CC(O)CC2(C)C						327.231	6.2	[C22H31O2]+	1.2	n.a.	even									LMPR01070589	Crassostreaxanthin A				7	C25H50N12O5	[M + H]+
																				1032947-24-2	4-Ketoantheraxanthin	O=C1C(=C(C=CC(=CC=CC(=CC=CC=C(C=CC=C(C=CC23OC3(C)CC(O)CC2(C)C)C)C)C)C)C(C)(C)CC1O)C						507.346	4.1	[C33H47O4]+	1.2	258.6	even									LMPR01070590	Crassostreaxanthin B				8	C33H58O9	[M + H]+
																				144601-87-6	Crassostreaxanthin B	O=C(C(=CC=CC(=CC=CC=C(C=CC=C(C#CC1=C(C)CC(O)CC1(C)C)C)C)C)C)CC(=C(C)CC(O)CC(=O)C)C						599.412	14.4	[C40H55O4]+	-3.7	19.3	even									LMPR01070819	2-Hydroxyadonixanthin				9	C29H54N6O7	[M + H]+
																				50906-60-0	Isomytiloxanthin	O=C(C(=CC=CC(=CC=CC=C(C=CC=C(C#CC1=C(C)CC(O)CC1(C)C)C)C)C)C)CC2(O)C(C)CC(=O)CC2(C)C																				LMPR01070820	2,3,2'-Trihydroxy-4-keto-beta-carotene				10	C21H46N18O3	[M + H]+
																				38715-22-9	2′-Hydroxyflexixanthin	O=C1C(=C(C=CC(=CC=CC(=CC=CC=C(C=CC=C(C=CC=C(C=CC(O)C(O)(C)C)C)C)C)C)C)C(C)(C)CC1O)C																				LMPR01070821	Guaraxanthin
																				144615-56-5	Crassostreaxanthin A	O=C(C(=CC=CC(=CC=CC=C(C=CC=C(C#CC1=C(C)CC(O)CC1(C)C)C)C)C)C)CC2(OC(CC(=O)C)CC2C)C																				LMPR01070822	Idoxanthin
																				174204-81-0	(2′R,3S,3′R)-2′,3,3′-Trihydroxy-β,β-caroten-4-one (ACI)	O=C1C(=C(C=CC(=CC=CC(=CC=CC=C(C=CC=C(C=CC2=C(C)CC(O)C(O)C2(C)C)C)C)C)C)C(C)(C)CC1O)C																				LMPR01070823	Isomytiloxanthin
																				10340-20-2	Guaraxanthin	O=C1C(=C(C=CC(=CC=CC(=CC=CC=C(C=CC=C(C)CCC2=C(C(=O)C(O)CC2(C)C)C)C)C)C)C(C)(C)CC1O)C																				LMPR01070958	Deepoxyuriolide
																				121839-28-9	(2Z,4E,6E,8E,10E,12E,14E,16Z)-3-Hydroxy-19-[(4R)-4-hydroxy-2,6,6-trimethyl-1-cyclohexen-1-yl]-1-[(1R,4S)-4-hydroxy-1,2,2-trimethylcyclopentyl]-4,8,13,17-tetramethyl-2,4,6,8,10,12,14,16-nonadecaoctaen-18-yn-1-one (ACI)	O=C(C=C(O)C(=CC=CC(=CC=CC=C(C=CC=C(C#CC1=C(C)CC(O)CC1(C)C)C)C)C)C)C2(C)CC(O)CC2(C)C
																				87135-31-7	β,ε-Carotene, 6′,7′-didehydro-5,6-epoxy-5,6,7,8-tetrahydro-3,3′-dihydroxy-8-oxo-, (3S,3′S,5R,6S,6′R)- (9CI)	O=C(C(=CC=CC(=CC=CC=C(C=CC=C(C=C=C1C(=CC(O)CC1(C)C)C)C)C)C)C)CC23OC3(C)CC(O)CC2(C)C
																				1217488-33-9	4-Ketodeepoxyneoxanthin	O=C1C(=C(C=CC(=CC=CC(=CC=CC=C(C=CC=C(C=C=C2C(O)(C)CC(O)CC2(C)C)C)C)C)C)C(C)(C)CC1O)C
																				201210-81-3	β,β-Caroten-4-one, 3,3′,4′-trihydroxy-, (3S,3′S,4′S)- (9CI)	O=C1C(=C(C=CC(=CC=CC(=CC=CC=C(C=CC=C(C=CC2=C(C)C(O)C(O)CC2(C)C)C)C)C)C)C(C)(C)CC1O)C
																				174206-06-5	(2R,3S,3′R)-2,3,3′-Trihydroxy-β,β-caroten-4-one (ACI)	O=C1C(=C(C=CC(=CC=CC(=CC=CC=C(C=CC=C(C=CC2=C(C)CC(O)CC2(C)C)C)C)C)C)C(C)(C)C(O)C1O)C
																				168781-49-5	Deepoxyuriolide	O=C1OC(=CC(=CC=CC=C(C=CC=C(C=CC2=C(C)CC(O)CC2(C)C)C)C)C)C=C1CCC3C(=CC(O)CC3(C)C)C
																				154352-07-5	β,β-Carotene, 7′,8′-didehydro-5,8-epoxy-5,8-dihydro-3,3′,8-trihydroxy-, (3S,3′R,5R)- (9CI)	OC1CC(=C(C#CC(=CC=CC(=CC=CC=C(C=CC=C(C)C2(O)OC3(C(=C2)C(C)(C)CC(O)C3)C)C)C)C)C(C)(C)C1)C
																				142236-47-3	β,β-Carotene, 6,7,15,15′-tetradehydro-5′,6′-epoxy-5,5′,6,6′-tetrahydro-3,3′,5-trihydroxy-, (3S,3′S,5R,5′R,6R,6′S,9′-cis)- (9CI)	OC1CC(O)(C(=C=CC(=CC=CC(=CC#CC=C(C=CC=C(C=CC23OC3(C)CC(O)CC2(C)C)C)C)C)C)C(C)(C)C1)C
																				134929-68-3	β,β-Carotene, 6,6′,7,7′,15,15′-hexadehydro-5,5′,6,6′-tetrahydro-3,3′,5,5′-tetrahydroxy-, (3S,3′S,5R,5′R,6R,6′R,9-cis,9′-cis)- (9CI)	OC1CC(O)(C(=C=CC(=CC=CC(=CC#CC=C(C=CC=C(C=C=C2C(O)(C)CC(O)CC2(C)C)C)C)C)C)C(C)(C)C1)C
																				134801-58-4	β,β-Carotene, 6,6′,7,7′,15,15′-hexadehydro-5,5′,6,6′-tetrahydro-3,3′,5,5′-tetrahydroxy-, (3S,3′S,5R,5′R,6R,6′R)- (9CI)	OC1CC(O)(C(=C=CC(=CC=CC(=CC#CC=C(C=CC=C(C=C=C2C(O)(C)CC(O)CC2(C)C)C)C)C)C)C(C)(C)C1)C
																				62837-45-0	β,β-Caroten-4-one, 2,2′,3(or 2,3,3′)-trihydroxy- (9CI)	-
																				50439-72-0	4-Ketocapsanthin	O=C(C=CC(=CC=CC(=CC=CC=C(C=CC=C(C=CC1=C(C(=O)C(O)CC1(C)C)C)C)C)C)C)C2(C)CC(O)CC2(C)C
																				1937226-48-6	(3R)-3-[(2E,4E,6E,8E,10E,12E,14E,16E,18E)-19-[(4S)-4-Hydroxy-2,2,6-trimethyl-7-oxabicyclo[4.1.0]hept-1-yl]-4,8,13,17-tetramethyl-1-oxo-2,4,6,8,10,12,14,16,18-nonadecanonaen-1-yl]-3,4,4-trimethylcyclopentanone (ACI)	O=C(C=CC(=CC=CC(=CC=CC=C(C=CC=C(C=CC12OC2(C)CC(O)CC1(C)C)C)C)C)C)C3(C)CC(=O)CC3(C)C
																				1675245-93-8	(3R,3′S,5′R,6′S,7-cis,7′-cis,9′-cis,11-cis,11′-cis,13-cis,13′-cis,15-cis)-5′,6′-Epoxy-5′,6′-dihydro-3,3′-dihydroxy-β,β-caroten-4-one (ACI)	O=C1C(=C(C=CC(=CC=CC(=CC=CC=C(C=CC=C(C=CC23OC3(C)CC(O)CC2(C)C)C)C)C)C)C(C)(C)CC1O)C
																				1261974-01-9	(7′?)-2,3′,6′,7′-Tetradehydro-5,6-epoxy-5′,6,6′,7-tetrahydro-3,5′-dihydroxy-β,β-caroten-8(5H)-one (ACI)	O=C(C(=CC=CC(=CC=CC=C(C=CC=C(C=C=C1C(O)(C)CC=CC1(C)C)C)C)C)C)CC23OC3(C)CC(O)CC2(C)C
16.1259	3315	19	648.447	NCA_R07_c_RB2_1_13924_modified.mzXML	1.4871	12	# 6913	1	648.45	9 452 - 19.0	[M + Na]+ ?	[C35H63NNaO8]+	-3	34.8		C35H63NO8	5	14	2024-03-27	-	-				Y	NCA_R07_c_RB2_1_13924_modified.mzXML	# 6916	MS2 not usable…
											[M + H]+ ?	[C37H62NO8]+	0.7	28.7		C37H61NO8	8	20	2025-06-18	-	-
												[C32H62N3O10]+	-4	24.6		C32H61N3O10	4	13	2025-06-18	-	-
16.2829	3346	20	760.5	NCA_R11_c_RB4_1_13931_modified.mzXML	1.3065	33	# 7017	1	760.499	16 558 - 55.6	-	-	-	-											Y	NCA_R11_c_RB4_1_13931_modified.mzXML	# 7018	MS2 not usable…																		NA
							# 7197	1	296.26	21 254 - 40.4	[M + H]+	[C18H34NO2]+	-3.6	15.6		C18H33NO2	3	2262	2024-03-27	Too many structure proposals...					Y	CA_R05_c_RA8_1_13925_modified.mzXML	# 7198	95.0862	100	[C7H11]+	-7.1	276.1	even							3 → 3	2024-03-27	LMFA08020211	Linoleyl hydroxamic acid	-		NA
16.7175	3473	27	318.24	CA_R05_c_RA8_1_13925_modified.mzXML	1.5914	7	# 7197	1	318.241	11 694 - 19.4	[M + Na]+	[C18H33NNaO2]+	-3.3	569.2														107.086	66	[C8H11]+	-6.9	512.6	even									LMFA08020321	Tetrahydrobungeanool	-
							# 6933	1	613.494	14 576 - 4.9	[2M + Na]+	[C36H66N2NaO4]+	-3.9	35														121.102	81.5	[C9H13]+	-9.2	208.5	even									LMSP01080013	(4E,8E,10E-d18:3)sphingosine	Likely
																												135.118	58.7	[C10H15]+	-10.4	52.5	even
																												149.133	30.2	[C11H17]+	-4.9	351.1	even
																												167.143	63.6	[C11H19O]+	0.3	86.3	even	Location of one of the two double bonds at C11?
																												233.228	64.4	[C17H29]+	-7.5	24	even	Loss of CO
																												261.221	28.1	[C18H29O]+	3	12.4	even	Loss of H2O
																												279.231	15.6	[C18H31O2]+	2.8	21	even	Loss of NH3
																												296.234	5.6	[C18H34NO2]+	-	-	-	sphingosine with 2 additional insaturations
								1	298.275	272 772 - 100	[M + H]+	[C18H36NO2]+	-2.9	3		C18H35NO2	2	1557	2024-03-27	Too many structure proposals...					Y	CA_R05_c_RA8_1_13925_modified.mzXML	# 7262	81.0701	62.5	[C6H9]+	-3.4	21.1	even							7 → 7	2024-03-27	LMFA08040043	Palmitoleoyl-EA	-		NA
								1	320.257	181 470 - 66.5	[M + Na]+	[C18H35NNaO2]+	-4.4	0.6														95.0858	100	[C7H11]+	-2.8	323.2	even									LMSP01010002	3-ketosphingosine	Likely
								1	280.264	146 524 - 53.7	[M - H2O + H]+	[C18H34NO]+	-3.3	10														141.127	30.6	[C9H17O]+	0.1	110.9	even	Location of the double bond at C9?								LMSP01080002	4E,14Z-Sphingadiene	Likely
16.886	3512	29	617.522	CA_R05_c_RA8_1_13925_modified.mzXML	1.6705	4	# 7273	1	617.524	20 344 - 7.5	[2M + Na]+	[C36H70N2NaO4]+	-1.2	22.9														155.144	31.7	[C10H19O]+	-4.7	278.6	even	Location of the double bond at C10?								LMSP01080010	(4E,8E,d18:2) sphingosine	Likely
16.8868	3513	33	172.133	CA_R05_c_RA8_1_13925_modified.mzXML	1.4651	14	# 7261	-	172.134	10 372 - 5.6	isotope of ISF	[C9H18NO2]+	-4	17														109.102	78.6	[C8H13]+	-5.8	222.1	even									LMSP01080011	(4E,8Z,d18:2) sphingosine	Likely
																												221.226	8.9	[C16H29]+	2.1	35.7	even									LMSP01080052	Lepadin D	-
				Note: Mostly present in POOL_1																								245.226	34.5	[C18H29]+	0.1	24.3	even	Loss of CO								LMSP01080059	2S-amino-octadeca-4E,6E-diene-1,3R-diol	Likely
																												263.238	25.7	[C18H31O]+	-	-	-	Loss of NH3
																												280.264	11.1	[C18H34NO]+	0.1	102.3	even	Loss of H2O
																												298.275	1.8	[C18H36NO2]+	-	-	-
19.516	4332	36	777.534	NCA_R07_c_RB2_1_13924_modified.mzXML	1.3932	22	# 8377	1	777.536	2 838 - 4.8	-	-	-	-											N																					ND
				Note: Mostly present in POOL_1
20.174	4603	23	750.53	NCA_R11_c_RB4_1_13931_modified.mzXML	1.314	30	# 8701	1	750.531	20 684 - 27.8	[M + Na]+	[C45H69N5NaO3]+	-0.9	34.2		C45H69N5O3	14	3	2025-06-18	-	-				Y	NCA_R11_c_RB4_1_13931_modified.mzXML	# 8704	Low to no fragmentation suggests the presence of Na adduct																		NA
												[C44H73NNaO7]+	-2.7	26.2		C44H73NO7	9	7	2025-06-18	-	-
20.6288	4725	10	593.276	NCA_R06_c_RB1_1_13926_modified.mzXML	1.4759	13	# 8873	1	593.279	5 672 - 1.7	[M + Na]+	[C25H46NaO14]+	2.4	28.7		C25H46O14	3	4	2025-06-18	-	-				Y	NCA_R06_c_RB1_1_13926_modified.mzXML	# 8873	Low to no fragmentation suggests the presence of Na adduct																		NA
20.6337	4727	35	411.065	CA_R02_c_RA7_1_13923_modified.mzXML	1.3278	27	# 8901	1	411.066	4 412 - 1.4	-	-	-	-											N																					ND
								1	924.568	12 488 - 1.3	[M + NH4]+	[C49H82NO15]+	-0.6	23.2		C49H78O15	11	8	2024-03-26	124440-86-4	β-D-Galactopyranoside, 2-[(1-oxohexadecatetraenyl)oxy]-3-[(1-oxo-9,12,15-octadecatrienyl)oxy]propyl 6-O-α-D-galactopyranosyl-, (all-Z)- (9CI)	-	Unlikely because no unsaturation on C16		Y	NCA_R06_c_RB1_1_13926_modified.mzXML	# 9123	81.0701	22.7	[C6H9]+	-3	100.4	even	-						8 → 0	2024-03-26	-	-	-		ND
21.1561	5017	24	929.523	NCA_R06_c_RB1_1_13926_modified.mzXML	1.7887	3	# 9121	1	929.518	7 492 - 0.8	[M + Na]+	[C49H78NaO15]+	2.6	75.8						99439-16-4	β-D-Galactopyranoside, 2-[(1-oxohexadecatetraenyl)oxy]-3-[(1-oxooctadecatrienyl)oxy]propyl 6-O-α-D-galactopyranosyl-, [S-(all-Z)]- (9CI)	-	Unlikely because no unsaturation on C16 et C18				ISF (583.4395)	95.0857	37.7	[C7H11]+	-1.4	152.3	even	-
																												121.101	31.9	[C9H13]+	0.8	342.9	even	-
																												213.164	19.7	[C16H21]+	-2	101.3	even	-
																												231.174	34	[C16H23O]+	-0.2	143.1	even	Fatty acid [C16H24O2 - H2O + H]+ with 4 unsaturations (FA 16:4)
																												305.21	9.1	[C19H29O3]+	3	182.4	even	Fatty acid (FA 16:4) with a glycerol moiety
																												335.26	100	[C21H35O3]+	-	-	-	Fatty acid (FA 18:3) with a glycerol moiety
																												583.439	19.2	[C37H59O5]+	-	-	-	Loss of 2 hexoses (C12H20O10 + NH3)
																														[C49H79O15]+
21.3838	5148	22	423.315	NCA_R11_c_RB4_1_13931_modified.mzXML	1.4326	17	# 9221	2	423.317	14 482 - 9.3	-	-	-	-											Y	NCA_R11_c_RB4_1_13931_modified.mzXML	# 9224
21.587	5250	21	926.584	NCA_R11_c_RB4_1_13931_modified.mzXML	1.3499	24	# 9309	1	926.585	14 312 - 16.0	[M + NH4]+	[C49H84NO15]+	-1.7	29.7		C49H80O15	10	17	2024-03-25	2055930-81-7	β-D-Galactopyranoside, (2S)-2-[[(9Z)-1-oxo-9-hexadecen-1-yl]oxy]-3-[[(3Z,6Z,9Z,12Z,15Z)-1-oxo-3,6,9,12,15-octadecapentaen-1-yl]oxy]propyl 6-O-α-D-galactopyranosyl- (ACI)	O=C(OCC(OC(=O)CCCCCCCC=CCCCCCC)COC1OC(COC2OC(CO)C(O)C(O)C2O)C(O)C(O)C1O)CC=CCC=CCC=CCC=CCC=CCC	Unlikely because 1 unsaturation on C16 and 5 unsaturations on C18		Y	NCA_R11_c_RB4_1_13931_modified.mzXML	# 9311	163.06	26.9	[C6H11O5]+	-1.8	13	even	Hexose [C6H12O6 - H2O + H]+						12 → 1	2024-03-25	-	DGDG 34:6	-		0.141	1	C49H80O15	[M + H3N + H]+
21.5812	5246	18	585.451	NCA_R11_c_RB4_1_13931_modified.mzXML	1.3082	31	# 9297	1	585.451	19 068 - 18.7	ISF	[C37H61O5]+	-1.2	16.4						1934242-67-7	β-D-Galactopyranoside, (2R)-2(or 3)-(hexadecatrien-1-yloxy)-3(or 2)-(octadecatrien-1-yloxy)propyl 6-O-α-D-galactopyranosyl- (ACI)	-	Unlikely because no unsaturation on FAs				[M+NH4]+	215.18	22.6	[C16H23]+	-4.3	57.8	even	-						(CMP_DB)							2	C44H80N2O17	[M + H3N + H]+
																				180041-14-5	β-D-Galactopyranoside, (2S)-2-[[(Z,Z,Z)-1-oxohexadecatrien-1-yl]oxy]-3-[[(9Z,12Z,15Z)-1-oxo-9,12,15-octadecatrien-1-yl]oxy]propyl 6-O-α-D-galactopyranosyl- (ACI)	-	Unlikely because no unsaturation on C16					233.191	35.5	[C16H25O]+	-3.8	39.6	even	Fatty acid [C16H26O2 - H2O + H]+ with 3 unsaturations (FA 16:3)													3	C46H84O15S	[M + H3N + H]+
																				1609178-73-5	β-D-Galactopyranoside, 2-[[(9Z,12Z,15Z)-1-oxo-9,12,15-octadecatrien-1-yl]oxy]-3-[(1-oxohexadecatrien-1-yl)oxy]propyl 6-O-α-D-galactopyranosyl- (ACI)	-	Unlikely because no unsaturation on C16					261.222	19.3	[C18H29O]+	-4	76.4	even	Fatty acid [C18H30O2 - H2O + H]+ with 3 unsaturations (FA 18:3)													4	C47H68N14O5	[M + H3N + H]+
																				1607456-63-2	β-D-Galactopyranoside, [(Z,Z,Z)-1-oxohexadecatrien-1-yloxy][(9Z,12Z,15Z)-1-oxo-9,12,15-octadecatrien-1-yloxy]propyl O-D-galactopyranosyl- (ACI)	-	Unlikely because no unsaturation on C16					307.228	100	[C19H31O3]+	-3.1	69.6	even	Fatty acid (FA 16:3) with a glycerol moiety													5	C50H76N4O11	[M + H3N + H]+
																				171743-43-4	β-D-Galactopyranoside, 3-[(1-oxo-7,10,13-hexadecatrienyl)oxy]-2-[(1-oxo-9,12,15-octadecatrienyl)oxy]propyl 6-O-α-D-galactopyranosyl-, [S-(all-Z)]- (9CI)	O=C(OCC(OC(=O)CCCCCCCC=CCC=CCC=CCC)COC1OC(COC2OC(CO)C(O)C(O)C2O)C(O)C(O)C1O)CCCCCC=CCC=CCC=CCC	Likely					335.258	92.8	[C21H35O3]+	-1	24.5	even	Fatty acid (FA 18:3) with a glycerol moiety													6	C53H82O8P2	[M + H3N + H]+
																				134528-11-3	β-D-Galactopyranoside, [(1-oxohexadecatrienyl)oxy][(1-oxo-9,12,15-octadecatrienyl)oxy]propyl 6-O-β-D-galactopyranosyl-, (all-Z)- (9CI)	-	Unlikely because no unsaturation on C16					585.454	34.9	[C37H61O5]+	-	-	-	Loss of 2 hexoses (C12H20O10 + NH3)													7	C46H72N10O9	[M + H3N + H]+
																				134526-90-2	β-D-Galactopyranoside, [(1-oxohexadecatrienyl)oxy][(1-oxo-9,12,15-octadecatrienyl)oxy]propyl 6-O-α-D-galactopyranosyl-, (all-Z)- (9CI)	-	Unlikely because no unsaturation on C16					926.608	1.7	[C49H84NO15]+	-	-	-	-													8	C51H72N8O7	[M + H3N + H]+
																				125410-54-0	β-D-Galactopyranoside, [(1-oxo-7,10,13-hexadecatrienyl)oxy][(1-oxo-9,12,15-octadecatrienyl)oxy]propyl 6-O-α-D-galactopyranosyl-, [R-(all-Z)]- (9CI)	-	Likely																								9	C55H77N2O7P	[M + H3N + H]+
																				123789-79-7	β-D-Galactopyranoside, 2-[(1-oxo-7,10,13-hexadecatrienyl)oxy]-3-[(1-oxo-9,12,15-octadecatrienyl)oxy]propyl 6-O-α-D-galactopyranosyl-, (all-Z)- (9CI)	O=C(OCC(OC(=O)CCCCCC=CCC=CCC=CCC)COC1OC(COC2OC(CO)C(O)C(O)C2O)C(O)C(O)C1O)CCCCCCCC=CCC=CCC=CCC	Likely																								10	C55H76N2O9	[M + H3N + H]+
																				120529-08-0	β-D-Galactopyranoside, 3-[(1-oxo-7,10,13-hexadecatrienyl)oxy]-2-[(1-oxooctadecatrienyl)oxy]propyl 6-O-α-D-galactopyranosyl-, (all-Z)- (9CI)	-	Unlikely because no unsaturation on C18
																				99439-17-5	β-D-Galactopyranoside, 2-[(1-oxohexadecatrienyl)oxy]-3-[(1-oxooctadecatrienyl)oxy]propyl 6-O-α-D-galactopyranosyl-, [S-(all-Z)]- (9CI)	-	Unlikely because no unsaturation on FAs
									743.474	13 180 - 4.6	[M + H]+	[C43H67O10]+	-1	24.9		C43H66O10	11	49	2024-03-12	1401248-23-4	β-D-Galactopyranoside, (2S)-2-[[(4Z,7Z,10Z,13Z)-1-oxo-4,7,10,13-hexadecatetraen-1-yl]oxy]-3-[[(6Z,9Z,12Z,15Z)-1-oxo-6,9,12,15-octadecatetraen-1-yl]oxy]propyl	O=C(OCC(OC(=O)CCC=CCC=CCC=CCC=CCC)COC1OC(CO)C(O)C(O)C1O)CCCCC=CCC=CCC=CCC=CCC			Y	NCA_R11_c_RB4_1_13931_modified.mzXML	# 9467	135.117	5.3	[C10H15]+	-1.3	24.3	even	-						20 → 1	2024-03-08	LMGL05010057	MGDG(18:4(6Z,9Z,12Z,15Z)/16:4(4Z,7Z,10Z,13Z))	Potent nitric oxide inhibitors from the marine microalga Tetraselmis chui		0.157	1	C43H66O10	[M + H3N + H]+
21.907	5418	7	760.5	NCA_R11_c_RB4_1_13931_modified.mzXML	1.351	23	# 9473	1	760.502	103 244 - 36.1	[M + NH4]+	[C43H70NO10]+	-3.3	7.6						1223589-18-1	β-D-Galactopyranoside, (2S)-2-[[(Z,Z,Z,Z)-1-oxohexadecatetraen-1-yl]oxy]-3-[[(Z,Z,Z,Z)-1-oxooctadecatetraen-1-yl]oxy]propyl	-					[M+NH4]+	161.133	10.3	[C12H17]+	-2.3	117.4	even	-												[M+NH4]+	2	C38H66N2O12	[M + H3N + H]+
21.9083	5419	6	765.455	NCA_R11_c_RB4_1_13931_modified.mzXML	1.3466	25	# 9473	1	765.456	46 274 - 16.2	[M + Na]+	[C43H66NaO10]+	-1.3	14.3														213.164	13.1	[C16H21]+	-2.6	31.1	even	-													3	C44H62N4O6	[M + H3N + H]+
21.904	5415	12	766.458	NCA_R11_c_RB4_1_13931_modified.mzXML	1.534	10	-	-	-	-	isotope of [M + Na]+	-	-	-														231.175	25.4	[C16H23O]+	-2.8	385.8	even	Fatty acid [C16H24O2 - H2O + H]+ with 4 unsaturations (FA 16:4)													4	C39H62N6O8	[M + H3N + H]+
21.9116	5423	4	581.42	NCA_R11_c_RB4_1_13931_modified.mzXML	1.3026	36	# 9473	1	581.421	130 414 - 46	ISF	[C37H57O5]+	-2.2	2.8														241.195	8.9	[C18H25]+	-0.8	63.6	even														5	C36H66N6O8S	[M + H3N + H]+
21.9096	5421	5	333.243	NCA_R11_c_RB4_1_13931_modified.mzXML	1.3031	35	# 9473	1	333.243	44 876 - 15.7	ISF	[C21H33O3]+	-2.5	52.9														259.206	11.9	[C18H27O]+	-6.8	49.3	even	Fatty acid [C18H28O2 - H2O + H]+ with 4 unsaturations (FA 18:4)													6	C42H67N2O7P	[M + H3N + H]+
21.9097	5422	8	305.211	NCA_R11_c_RB4_1_13931_modified.mzXML	1.3079	32	# 9473	1	305.212	35 798 - 12.5	ISF	[C19H29O3]+	-2	20.5														305.212	73.6	[C19H29O3]+	0.6	25.3	even	Fatty acid (FA 16:4) with a glycerol moiety [C19H30O4 - H2O + H]+													7	C40H70O10S	[M + H3N + H]+
																												333.243	100	[C21H33O3]+	-1.7	39.9	even	Fatty acid (FA 18:4) with a glycerol moiety [C21H34O4 - H2O + H]+													8	C41H66N4O6S	[M + H3N + H]+
																												581.42	4.7	[C37H55O4]+	-	-	-	Loss of a hexose (C6H10O5 + NH3)													9	C40H58N10O4	[M + H3N + H]+
																												760.502	3.6	[C43H70NO10]+	1.5	114.3	even	-													10	C49H62N2O4	[M + H3N + H]+
21.9127	5424	9	400.2	NCA_R11_c_RB4_1_13931_modified.mzXML	1.3175	29	# 9457	2	400.203	9800 - 5.4	[M + 2K]2+	[C44H66K2O8]+	-0.1	161.3		C44H66O8	12	39	2024-03-12	-	-				N																					ND
22.4102	5656	15	786.515	NCA_R07_c_RB2_1_13924_modified.mzXML	1.4128	20	# 9653	1	786.518	Low (8996 - 9.9)	[M + NH4]+	[C45H72NO10]+	0.8	39.9		C45H68O10	12	34	2024-03-12	144118-09-2	β-D-Galactopyranoside, (2S)-3-[[(3Z,6Z,9Z,12Z,15Z)-1-oxo-3,6,9,12,15-octadecapentaen-1-yl]oxy]-2-[[(6Z,9Z,12Z,15Z)-1-oxo-6,9,12,15-octadecatetraen-1-yl]oxy]propyl	O=C(OCC(OC(=O)CCCCC=CCC=CCC=CCC=CCC)COC1OC(CO)C(O)C(O)C1O)CC=CCC=CCC=CCC=CCC=CCC			Y	NCA_R07_c_RB2_1_13924_modified.mzXML	# 9655	89.0604	14.7	[C4H9O2]+	-8.3	87.9	even	-						25 → 1	2024-03-15	LMGL05010011	MGDG(18:5(3Z,6Z,9Z,12Z,15Z)/18:4(6Z,9Z,12Z,15Z))	Impossible because no C18		0.208	1	C46H64N4O6	[M + H3N + H]+
22.4065	5654	16	791.474	NCA_R06_c_RB1_1_13926_modified.mzXML	1.4645	15	# 9657	1	791.475	Low (4868 - 5.8)	[M + Na]+	[C45H68NaO10]+	2.7	73.7						2098335-75-0	β-D-Galactopyranoside, (2S)-3-[[(5Z,8Z,11Z,14Z,17Z)-1-oxo-5,8,11,14,17-eicosapentaen-1-yl]oxy]-2-[[(4Z,7Z,10Z,13Z)-1-oxo-4,7,10,13-hexadecatetraen-1-yl]oxy]propyl	O=C(OCC(OC(=O)CCC=CCC=CCC=CCC=CCC)COC1OC(CO)C(O)C(O)C1O)CCCC=CCC=CCC=CCC=CCC=CCC					[M+NH4]+	121.102	9.8	[C9H13]+	-2.3	344.4	even	-												[M+NH4]+	2	C31H60N16O7	[M + H3N + H]+
																				1223589-24-9	β-D-Galactopyranoside, (2S)-3-[[(Z,Z,Z,Z,Z)-1-oxoeicosapentaen-1-yl]oxy]-2-[[(Z,Z,Z,Z)-1-oxohexadecatetraen-1-yl]oxy]propyl	-						133.086	18.7	[C6H13O3]+	2.7	n.a.	even	-													3	C45H68O10	[M + H3N + H]+
																												135.117	10.4	[C10H15]+	1.5	97.3	even	-													4	C32H56N20O3	[M + H3N + H]+
																												201.164	12.4	[C15H21]+	0.9	15.1	even	-													5	C42H60N10O4	[M + H3N + H]+
																												213.164	12	[C16H21]+	0.4	116.4	even	-													6	C35H64N10O9	[M + H3N + H]+
																												305.211	100	[C19H29O3]+	0.2	14.8	even	Fatty acid (FA 16:4) with a glycerol [C19H30O4 - H2O + H]+													7	C41H64N6O8	[M + H3N + H]+
																												311.295	67.4	[C20H39O2]+	-3.1	50.6	even	FA(20:0), not consistent (fragment of a co-eluted compound?)													8	C51H64N2O4	[M + H3N + H]+
																												359.26	35	[C23H35O3]+	-4	58.5	even	Fatty acid (FA 20:5) with a glycerol [C23H36O4 - H2O + H]+													9	C36H60N14O5	[M + H3N + H]+
																												607.437	2.6	[C39H59O5]+	-2.4	106.7	even	Loss of a hexose (C6H10O5 + NH3)													10	C40H68N2O12	[M + H3N + H]+
																														[C45H72NO10]+
22.6689	5788	1	745.489	NCA_R07_c_RB2_1_13924_modified.mzXML	1.3064	34	# 9753	1	745.487	19 776 - 9.2	[M + H]+	[C43H69O10]+	1.7	9.5		C43H68O10	10	36	2024-03-11	126622-82-0	β-D-Galactopyranoside, (2S)-2-[[(4Z,7Z,10Z,13Z)-1-oxo-4,7,10,13-hexadecatetraen-1-yl]oxy]-3-[[(9Z,12Z,15Z)-1-oxo-9,12,15-octadecatrien-1-yl]oxy]propyl	O=C(OCC(OC(=O)CCC=CCC=CCC=CCC=CCC)COC1OC(CO)C(O)C(O)C1O)CCCCCCCC=CCC=CCC=CCC			Y	NCA_R07_c_RB2_1_13924_modified.mzXML	# 9756	173.154	13.7	[C10H21O2]+	-0.2	8.4	even	-						4 → 1	2024-03-07	LMGL05010058	MGDG(18:3(9Z,12Z,15Z)/16:4(4Z,7Z,10Z,13Z))	Potent nitric oxide inhibitor from the marine microalga Tetraselmis chui		0.177063	1	C43H68O10	[M + H]+
								1	762.515	140 884 - 65.8	[M + NH4]+	[C43H72NO10]+	0.2	5.3						1607456-62-1	D-Galactopyranoside, [(Z,Z,Z,Z)-1-oxohexadecatetraen-1-yloxy][(9Z,12Z,15Z)-9,12,15-1-oxooctadecatrien-1-yloxy]propyl	-						213.163	13.8	[C16H21]+	1.9	277.8	even	-													2	C44H64N4O6	[M + H]+
22.6682	5786	2	768.474	NCA_R07_c_RB2_1_13924_modified.mzXML	1.4069	21	# 9753	1	767.471	70 872 - 33.1	isotope of [M + Na]+	[C43H68NaO10]+	-0.2	30.7						1223597-75-8	β-D-Galactopyranoside, (2S)-2-[[(Z,Z,Z)-1-oxohexadecatrien-1-yl]oxy]-3-[[(Z,Z,Z,Z)-1-oxooctadecatetraen-1-yl]oxy]propyl	-						231.174	42.8	[C16H23O]+	3	62.2	even	Fatty acid [C16H24O2 - H2O + H]+ with 4 unsaturations (FA 16:4)													3	C50H64O5	[M + H]+
22.6603	5779	3	583.436	NCA_R07_c_RB2_1_13924_modified.mzXML	1.3339	26	# 9753	1	583.436	214 064 - 100.0	ISF	[C37H59O5]+	0.4	9.3						150746-77-3	β-D-Galactopyranoside, [(1-oxo-4,7,10,13-hexadecatetraenyl)oxy][(1-oxo-9,12,15-octadecatrienyl)oxy]propyl, (all-Z)-	-						261.221	12.4	[C18H29O]+	0.7	44.8	even	Fatty acid [C18H30O2 - H2O + H]+ with 3 unsaturations (FA 18:3)													4	C40H60N10O4	[M + H]+
																				124439-71-0	β-D-Galactopyranoside, 2-[(1-oxohexadecatetraenyl)oxy]-3-[(1-oxo-9,12,15-octadecatrienyl)oxy]propyl, (all-Z)-	-						305.211	49.2	[C19H29O3]+	-0.3	17.9	even	Fatty acid (FA 16:4) with a glycerol [C19H30O4 - H2O + H]+													5	C38H68N2O12	[M + H]+
																				99439-23-3	β-D-Galactopyranoside, 2-[(1-oxohexadecatetraenyl)oxy]-3-[(1-oxooctadecatrienyl)oxy]propyl, [S-(all-Z)]-	-						335.258	100	[C21H35O3]+	-1	44.3	even	Fatty acid (FA 18:3) with a glycerol [C21H36O4 - H2O + H]+													6	C39H64N6O8	[M + H]+
																												497.311	3.5	[C27H45O8]+	-1.1	82.6	even	-													7	C49H64N2O4	[M + H]+
																												583.436	7.5	[C37H59O5]+	-1.2	33.1	even	Loss of a hexose (C6H10O5)													8	C36H68N6O8S	[M + H]+
																												727.482	3.1	[C43H67O9]+	-2.7	66.8	even	-													9	C40H72O10S	[M + H]+
																												745.474	1	[C43H69O10]+	-3	57.1	even	-													10	C42H69N2O7P	[M + H]+
23.3099	6028	26	734.518	NCA_R07_c_RB2_1_13924_modified.mzXML	1.4202	18	# 10021	1	712.537	52 910 - 19.7	[M + H]+	[C40H74NO9]+	-1	10.3		C40H73NO9	5	15	2024-03-11	1417458-07-1	3-Hexadecenamide, N-[(3E,7E)-1-[(β-D-glucopyranosyloxy)methyl]-2-hydroxy-3,7-heptadecadien-1-yl]-2-hydroxy-, (3E)-	O=C(NC(COC1OC(CO)C(O)C(O)C1O)C(O)C=CCCC=CCCCCCCCCC)C(O)C=CCCCCCCCCCCCC	Very likely, found in Tetraselmis sp.		Y	NCA_R07_c_RB2_1_13924_modified.mzXML	# 10022	252.232	22.6	[C16H30NO]+	0.4	11.3	even	Hydroxy fatty acid amide [C16H31NO2 - H2O + H]+ with 1 unsaturation (HFA 16:1)						127 → 2	2024-03-08	LMSP05010096	Chrysogeside A	Likely		0.162	1	C40H75NO8	[M + O + H]+
								1	734.518	16 382 - 6.1	[M + Na]+	[C40H73NNaO9]+	0	40.2						2915679-25-1	-	O=C(NC(COC1OC(CO)C(O)C(O)C1O)C(O)C=CCCC=CCCCCCCCCC)C(O)C=CCCCCCCCCCCCC	Likely					262.253	100	[C18H32N]+	-1.5	17.2	even	Loss of H2O from sphingosine								LMSP05010095	Chrysogeside C	Impossible because no C19
																				1419056-60-2	Hexadecanamide, N-[(1S,2R,3E,7E,9E)-1-[(β-D-glucopyranosyloxy)methyl]-2-hydroxy-3,7,9-heptadecatrien-1-yl]-2-hydroxy-, (2R)-	O=C(NC(COC1OC(CO)C(O)C(O)C1O)C(O)C=CCCC=CC=CCCCCCCC)C(O)CCCCCCCCCCCCCC	Unlikely because no unsaturation on HFA					280.264	18.8	[C18H34NO]+	-3.2	67.9	even	Sphingosine with 1 additional unsaturation
																				1411976-59-4	3-Hexadecenamide, N-[(1S,2R,3E,7E)-1-[(β-D-glucopyranosyloxy)methyl]-2-hydroxy-3,7-heptadecadien-1-yl]-2-hydroxy-, (3E)-	O=C(NC(COC1OC(CO)C(O)C(O)C1O)C(O)C=CCCC=CCCCCCCCCC)C(O)C=CCCCCCCCCCCCC	Very likely, found in Tetraselmis sp.					468.457	5.9	[C33H58N]+	-1.3	16.5	even	Loss of CO from m/z 496.4522
																				1283114-66-8	3-Nonadecenamide, N-[(1S,2R,3E,7E)-1-[(β-D-glucopyranosyloxy)methyl]-2-hydroxy-8-methyl-3,7-tridecadien-1-yl]-2-hydroxy-, (2R,3E)-	O=C(NC(COC1OC(CO)C(O)C(O)C1O)C(O)C=CCCC=C(C)CCCCC)C(O)C=CCCCCCCCCCCCCCCC	Unlikely because no C19 in HFA					484.451	9.3	[C33H58NO]+	0.4	115.5	even	-
																				1283114-63-5	3-Octadecenamide, N-[(1S,2R,3E,7Z)-1-[(β-D-glucopyranosyloxy)methyl]-2-hydroxy-3,7-pentadecadien-1-yl]-2-hydroxy-, (2R,3E)-	O=C(NC(COC1OC(CO)C(O)C(O)C1O)C(O)C=CCCC=CCCCCCCC)C(O)C=CCCCCCCCCCCCCCC	Unlikely because no C18 in HFA					496.452	9.6	[C34H58NO]+	-1.7	48.8	even	Loss of H2O
																				851106-91-7	9-Hexadecenamide, N-[(1R,3Z)-1-[(β-D-glucopyranosyloxy)methyl]-3-hydroxy-3,7-heptadecadien-1-yl]-2-hydroxy-, (9Z)-	-	Likely					514.464	11.9	[C34H60NO2]+	-4.1	35.9	even	Loss of H2O
																				1053634-68-6	-	-	Unlikely because no C15 in HFA					532.475	15.4	[C34H62NO3]+	-4.9	63.1	even	Loss of a hexose
																												694.526	8.1	[C40H72NO8]+	-0.6	71.7	even	Loss of H2O
																														[C40H74NO9]+
23.7923	6204	13	551.424	NCA_R07_c_RB2_1_13924_modified.mzXML	1.4439	16	# 10221	1	551.426	23 900 - 36.8	[M + H]+	[C40H55O]+	-1.3	49.2		C40H54O	14	108	2024-03-12	432-68-8	Echinenone	O=C1C(=C(C=CC(=CC=CC(=CC=CC=C(C=CC=C(C=CC2=C(C)CCCC2(C)C)C)C)C)C)C(C)(C)CC1)C			Y	NCA_R07_c_RB2_1_13924_modified.mzXML	# 10223	81.0698	19.9	[C6H9]+	0.5	184.1	even							29	2024-03-14	LMPR01070060	Echinenone			0.217	1	C40H54O	[M + H]+
																				752-29-4	Anhydrolutein	OC1CC(=C(C=CC(=CC=CC(=CC=CC=C(C=CC=C(C=CC2=C(C=CCC2(C)C)C)C)C)C)C)C(C)(C)C1)C						95.0858	29.9	[C7H11]+	-2.8	n.a.	even									LMPR01070081	alpha-Echinenone				2	C35H54N2O3	[M + H]+
																				21284-10-6	Crocoxanthin	OC1CC(=C(C#CC(=CC=CC(=CC=CC=C(C=CC=C(C=CC2C(=CCCC2(C)C)C)C)C)C)C)C(C)(C)C1)C						109.101	65.3	[C8H13]+	-0.1	2.5	even									LMPR01070165	OH-Chlorobactene				3	C32H58N2O3S	[M + H]+
																				13879-21-5	β,ψ-Caroten-4-one	O=C1C(=C(C=CC(=CC=CC(=CC=CC=C(C=CC=C(C=CC=C(C)CCC=C(C)C)C)C)C)C)C(C)(C)CC1)C						119.086	100	[C9H11]+	-0.6	411.8	even									LMPR01070171	4-Keto-gamma-carotene				4	C37H58OS	[M + H]+
																				3297-23-2	4-keto-α-Carotene	O=C1C(=C(C=CC(=CC=CC(=CC=CC=C(C=CC=C(C=CC2C(=CCCC2(C)C)C)C)C)C)C)C(C)(C)CC1)C						135.117	69	[C10H15]+	2.4	53	even									LMPR01070181	1-OH-3,4,3',4'-Tetradehydrolycopene				5	C29H54N6O4	[M + H]+
												[C33H60O4P]+	-7.3	50.5		C33H59O4P	5	5	2024-03-12	62206-60-4	Cholest-5-en-3-ol (3β)-, bis(1-methylethyl) phosphate							145.101	90.4	[C11H13]+	0.5	213.2	even									LMPR01070472	3,4-Didehydro-1,2-dihydrolycopen-20-al				6	C28H54N8OS	[M + H]+
																				36218-13-0	Cholest-5-en-3-ol (3β)-, dipropyl phosphate							159.117	36.8	[C12H15]+	1.6	299.1	even									LMPR01070473	Lycopen-20-al				7	C25H50N12O2	[M + H]+
																				170236-16-5	Phosphonic acid, [[[5,9,13-trimethyl-2-(1,5,9-trimethyl-4,8-decadienyl)-4,8,12-tetradecatrienyl]oxy]methyl]-, monoethyl ester	O=P(O)(OCC)COCC(CC=C(C)CCC=C(C)CCC=C(C)C)C(C)CCC=C(C)CCC=C(C)C						175.148	79.4	[C13H19]+	0.6	31	even									LMPR01070474	Lycopenal				8	C33H59O4P	[M + H]+
												[C28H59N2O8]+	2	47.7		C28H58N2O8	1	3	2024-03-12	85726-98-3	7,16-Bis[2-(2-butoxyethoxy)ethyl]-1,4,10,13-tetraoxa-7,16-diazacyclooctadecane							187.149	36.9	[C14H19]+	-3.1	30.9	even									LMPR01070475	Lycopen-19-al				9	C30H63O4PS	[M + H]+
																				185549-23-9	N-[2-[Bis[2-[(2-hydroxyethoxy)ethoxy]ethyl]oxidoamino]ethyl]tetradecanamide							201.163	34.7	[C15H21]+	1.3	32.3	even									LMPR01070509	16'-Hydroxytorulene				10	C28H58N2O8	[M + H]+
																				51589-89-0	Dodecanoic acid, bis[bis(2-hydroxyethyl)amino]dihydroxyoctyl ester							211.149	25.2	[C16H19]+	-1.8	12.5	even									LMPR01070510	18'-Hydroxytorulene
																												223.148	17.4	[C17H19]+	1.9	9.6	even									LMPR01070511	all-trans-Celaxanthin
																												285.221	15.6	[C20H29O]+	0.2	60.7	even									LMPR01070512	Celaxanthin
																												551.426	3.2	[C40H55O]+	-	-	-									LMPR01070513	(3'Z,5'Z)-Celaxanthin
																																										LMPR01070633	3',4'-Didehydroisocryptoxanthin
																																										LMPR01070634	Anhydrolutein III
																																										LMPR01070635	7,8-Didehydro-beta-cryptoxanthin
																																										LMPR01070767	2-Keto-beta-carotene
																																										LMPR01070895	Anhydrolutein II
																																										LMPR01070896	Crocoxanthin
																																										LMPR01070929	2-Keto-alpha-carotene
																																										LMPR01070931	Phoenicopterone
																																										LMPR01070964	Anhydrolutein I
24.3954	6458	14	714.55	NCA_R07_c_RB2_1_13924_modified.mzXML	1.6208	5	# 10489	1	714.55	Low (13 752 - 39.0)	[M + H]+	[C40H76NO9]+	1.8	30.4		C40H75NO9	4	49	2024-03-12	114297-20-0	Soyacerebroside I	O=C(NC(COC1OC(CO)C(O)C(O)C1O)C(O)C=CCCC=CCCCCCCCCC)C(O)CCCCCCCCCCCCCC	Unlikely because no unsaturation on HFA		Y	NCA_R07_c_RB2_1_13924_modified.mzXML	# 10503	101.06	63.6	[C5H9O2]+	-1.9	9.4	even	-						24 → 9	2024-03-13	LMSP05010102	Cerebroside E	Impossible because of the absence of a sphingosine		0.162	1	C40H75NO8	[M + O + H]+
												[C44H78NO2P2]+	0.1	31						115074-93-6	Soyacerebroside II	O=C(NC(COC1OC(CO)C(O)C(O)C1O)C(O)C=CCCC=CCCCCCCCCC)C(O)CCCCCCCCCCCCCC	Unlikely because no unsaturation on HFA					117.09	20.6	[C6H13O2]+	5.8	16.7	even	-								LMSP05010128	Crispin A	Impossible because no C19 and C15
												[C44H76NO4S]+	-1.7	18.5						87384-99-4	Hexadecanamide, N-[1-[(β-D-glucopyranosyloxy)methyl]-2-hydroxy-3,7-heptadecadien-1-yl]-2-hydroxy-	O=C(NC(COC1OC(CO)C(O)C(O)C1O)C(O)C=CCCC=CCCCCCCCCC)C(O)CCCCCCCCCCCCCC	Unlikely because no unsaturation on HFA					175.134	13.6	[C9H19O3]+	-6	32.6	even	-								LMSP0501AA71	GlcCer(d14:2(4E,6E)/20:0(2OH))	Impossible because no C20 and C14
												[C41H80NO4S2]+	3	23.1						328932-67-8	Hexadecanamide, N-[(1S,2R,3E,7E)-1-[(β-D-glucopyranosyloxy)methyl]-2-hydroxy-3,7-heptadecadien-1-yl]-2-hydroxy-	O=C(NC(COC1OC(CO)C(O)C(O)C1O)C(O)C=CCCC=CCCCCCCCCC)C(O)CCCCCCCCCCCCCC	Unlikely because no unsaturation on HFA					233.175	10.1	[C12H25O4]+	-0.6	31.8	even	-								LMSP0501AA78	GlcCer(d16:2(4E,6E)/18:0(2OH))	Impossible because of the absence of a sphingosine
																				115648-59-4	Hexadecanamide, N-[1-[(β-D-glucopyranosyloxy)methyl]-2-hydroxy-3,7-heptadecadienyl]-2-hydroxy-, [1S-[1R*(R*),2S*,3E,7Z]]-	O=C(NC(COC1OC(CO)C(O)C(O)C1O)C(O)C=CCCC=CCCCCCCCCC)C(O)CCCCCCCCCCCCCC	Unlikely because no unsaturation on HFA					252.232	18.1	[C16H30NO]+	1.1	42.2	even	Hydroxy fatty acid amide [C16H31NO2 - H2O + H]+ with 1 unsaturation (HFA 16:1)								LMSP05010064	GlcCer(d18:2(4E,8E)/16:0(2OH[R]))	Impossible because no unsaturation on HFA
24.3981	6463	25	736.535	NCA_R01_c_RA6_1_13922_modified.mzXML	1.86	1	# 10505	1	736.531	Low (6 080 - 15.7)	[M + Na]+	[C40H75NNaO9]+	0.7	47.4						640755-95-9	Hexadecanamide, N-[(1S,2R,3E,10E)-1-[(β-D-glucopyranosyloxy)methyl]-2-hydroxy-3,10-heptadecadien-1-yl]-2-hydroxy-, (2R)-	O=C(NC(COC1OC(CO)C(O)C(O)C1O)C(O)C=CCCCCCC=CCCCCCC)C(O)CCCCCCCCCCCCCC	Unlikely because no unsaturation on HFA					264.269	100	[C18H34N]+	-1.2	6.1	even	Loss of H2O from sphingosine								LMSP05010048	GlcCer(d18:2(4E,8Z)/16:0(2OH[R]))	Impossible because no unsaturation on HFA
																				1149348-47-9	Hexadecanamide, N-[(1S,2S,3E,7E)-1-[(β-D-glucopyranosyloxy)methyl]-2-hydroxy-3,7-heptadecadien-1-yl]-2-hydroxy-, (2R)-	O=C(NC(COC1OC(CO)C(O)C(O)C1O)C(O)C=CCCC=CCCCCCCCCC)C(O)CCCCCCCCCCCCCC	Unlikely because no unsaturation on HFA					282.279	15.1	[C18H36NO]+	-1.4	13.6	even	Sphingosine								LMSP05010087	GlcCer(d18:2(4E,8Z)/16:0(2OH[S]))	Impossible because no unsaturation on HFA
																				173240-51-2	Hexadecanamide, N-[(3E,7Z)-1-[(β-D-glucopyranosyloxy)methyl]-2-hydroxy-3,7-heptadecadien-1-yl]-2-hydroxy-	O=C(NC(COC1OC(CO)C(O)C(O)C1O)C(O)C=CCCC=CCCCCCCCCC)C(O)CCCCCCCCCCCCCC	Unlikely because no unsaturation on HFA					486.465	9.6	[C33H60NO]+	3.6	56.3	even	-								LMSP05010126	GlcCer(d18:2(5E,12E)/16:0(2OH[R]))	Impossible because no unsaturation on HFA
																				115648-60-7	Hexadecanamide, N-[(1R,2S,3E,7Z)-1-[(β-D-glucopyranosyloxy)methyl]-2-hydroxy-3,7-heptadecadien-1-yl]-2-hydroxy-, (2S)-	O=C(NC(COC1OC(CO)C(O)C(O)C1O)C(O)C=CCCC=CCCCCCCCCC)C(O)CCCCCCCCCCCCCC	Unlikely because no unsaturation on HFA					516.476	13.2	[C34H62NO2]+	3.5	95.6	even	Loss of H2O								LMSP05010115	-	Impossible because of the absence of a sphingosine
																												534.489	12.4	[C34H64NO3]+	-2	73.2	even	Loss of a hexose
																														[C40H76NO9]+
24.422	6469	17	716.029	NCA_R06_c_RB1_1_13926_modified.mzXML	1.3259	28	# 10525	-	716.033	Low (3 500 - 9.8)	-	-	-	-											N																					ND
1Annotation confidence level according to Shymanski et al., 2014
[truncated: 28 more columns]

## Sheet: (7) VIP_table_with_duplicat
VIP table (sorted by RT) with VIP duplicates
n° VIP1	Name	RT	m/z	Heatmap order1	Ion type	monoisotopic mass of studied ion	VIP_score	Mean VIP score	t test (p value)	t test (FDR)	log2(FC)	Mean log2(FC)	Fold change	Molecular formula	Chemical class	Molecules	Annotation confidence level2	Molecular structure
8	867	0.62744	430.914	34	-	430.914	1.5448	/	0.00019709	0.0026279	3.6072	/	3.6072	-	-	-	5
2	2892	14.3904	302.161	31	ISF	348.202	1.8146	/	1.7139e-06	1.7139e-06	2.7818	/	2.7818	C16H29NO8	-	-	4
19	2908	14.5444	310.238	32	[M + H]+	310.239	1.4142	/	0.00029956	0.0032679	3.0269	/	3.0269	C18H31NO3	Sphingolipids	SPB 18:3;O3	3
6	2981	14.8688	252.232	28	[M + H - H2O]+	252.232	1.6158	1.5774	2.5162e-05	0.00075486	2.9008	2.98865	2.98865	C16H31NO2	-	-	4
9	2986	14.9334	292.225	30	[M + Na]+	292.225	1.539	/	0.00010296	0.0015444	3.0765	/
11	3157	15.6694	599.409	11	[M + H]+	599.41	1.5263	/	0.0021299	0.0097905	-2.7948	/	-2.7948	C40H54O4	Prenol lipids	-	5
12	3315	16.1259	648.447	19	-	648.45	1.4871	/	0.0033469	0.012551	/	/	/	-	-	-	5
33	3346	16.2829	760.5	20	-	760.499	1.3065	/	0.0026283	0.010174	/	/	/	-	-	-	5
7	3473	16.7175	318.24	27	[M + Na]+	296.26	1.5914	/	5.2422e-05	0.0010484	2.9087	/	2.9087	C18H33NO2	Sphingolipids	SPB 18:3;O2	3
4	3512	16.886	617.522	29	[2M + Na]+	298.275	1.6705	1.5678	3.671e-05	0.00088105	2.9334	-3.08155	-3.1	C18H35NO2	Sphingolipids	SPB 18:2;O2	3
14	3513	16.8868	172.133	33	ISF isotope	172.134	1.4651	-	0.00029432	0.0032679	3.535	-
22	4332	19.516	777.534	36	-	777.536	1.3932	/	/	/	/	/	/	-	-	-	5
30	4603	20.174	750.53	23	-	750.531	1.314	/	0.0042969	0.015166	-3.4468	/	-3.4468	-	-	-	5
13	4725	20.6288	593.276	10	[M + Na]+	593.279	1.4759	/	0.0024733	0.0098931	-2.7163	/	-2.7163	-	-	-	5
27	4727	20.6337	411.065	35	-	411.066	1.3278	/	0.019095	0.049812	/	/	/	-	-	-	5
3	5017	21.1561	929.523	24	[M + Na]+	929.518	1.7887	/	3.4821e-06	0.00013928	-2.9173	/	-2.9173	C49H78O15	Glycosyldiacylglycerols	DGDG (18:3/16:4)	2b
17	5148	21.3838	423.315	22	-	423.317	1.4326	/	0.00061983	0.0054486	/	/	/	-	-	-	5
24	5250	21.587	926.584	21	[M + NH4]+	926.585	1.3499	1.32905	0.00059104	0.0054486	-1.7	-2.0232	-2.0232	C49H80O15	Glycosyldiacylglycerols	DGDG (18:3/16:3)	2b
31	5246	21.5812	585.451	18	ISF of VIP n°24	585.451	1.3082	-	0.0016764	0.0080469	-1.9251	-
23	5418	21.907	760.5	7	[M + NH4]+	760.502	1.351	1.35753	0.0010166	0.0061274	-1.8907	-2.2882	-1.84395	C43H66O10	Glycosyldiacylglycerols	MGDG (18:4/16:4)	3
25	5419	21.9083	765.455	6	[M + Na]+	765.456	1.3466	-	0.00098041	0.0061274	-1.648	-
10	5415	21.904	766.458	12	[M + Na]+ isotope	-	1.534	-	0.0040191	0.014615	-2.2453	-
32	5422	21.9097	305.211	8	ISF	305.212	1.3079	-	0.005615	0.018717	-3.0005	-
35	5421	21.9096	333.243	5	ISF	333.243	1.3031	-	0.0011603	0.0063455	-2.4761	-
36	5423	21.9116	581.42	4	ISF	581.421	1.3026	-	0.0010212	0.0061274	-2.4686	-
29	5424	21.9127	400.2	9	[M + 2K]2+	400.203	1.3175	/	0.010982	0.032946	2.3282	/	2.3282	C44H66O8	-	-	4
20	5656	22.4102	786.515	15	[M + NH4]+	769.484	1.4128	1.43865	0.012832	0.036663	-1.6658	-2.73455	-2.73455	C45H68O10	Glycosyldiacylglycerols	MGDG (20:5/16:4)	2b
15	5654	22.4065	791.474	16	[M + Na]+	791.475	1.4645	-	0.011974	0.035045	-1.6858	-
34	5788	22.6689	745.489	1	[M + H]+	745.487	1.3064	1.34907	0.0011633	0.0063455	/	/	/	C43H68O10	Glycosyldiacylglycerols	MGDG (18:3/16:4)	2b
21	5786	22.6682	768.474	2	[M + Na]+ isotope	767.471	1.4069	-	0.00066351	0.0054486	/	-
26	5779	22.6603	583.436	3	ISF	583.436	1.3339	-	0.00068107	0.0054486	/	-
18	6028	23.3099	734.518	26	[M + H]+	712.537	1.4202	/	6.2511e-05	0.0010716	/	/	/	C40H73NO9	Glycosphingolipids	HexCer(18:2;O2/16:1)	2b
16	6204	23.7923	551.424	13	[M + H]+	551.426	1.4439	/	0.0062635	0.020314	-2.0978	/	-2.0978	C40H54O	Carotenes	Carotenone	2b
5	6458	24.3954	714.55	14	[M + H]+	714.55	1.6208	/	0.0014956	0.0074779	-2.8519	-2.9	-2.92035	C40H75NO9	Glycosphingolipids	HexCer(18:1;O2/16:1)	2b
1	6463	24.3981	736.535	25	[M + Na]+	736.531	1.86	/	5.9425e-07	7.131e-05	-2.9888	-2.9
28	6469	24.422	716.029	17	-	716.033	1.3259	/	/	/	-1.6061	/	-1.6061	-	-	-	5
1The ordering of the heatmap differs from that of the VIPs, the latter being determined by the VIP scores.
2Annotation confidence level according to Shymanski et al., 2014

## Sheet: (8) VIP_table_(simplified)
VIP table (sorted by RT) without VIP duplicates and without 4 and 5 confidence levels
n° VIP1	Name	RT	m/z	Ion type	Mean VIP score	t test (p value)	Fold change	Molecular formula	Chemical class	Molecules	Annotation confidence level2	Molecular structure
19	2908	14.5444	310.238	[M + H]+	1.4142	< 0.001	3.0269	C18H31NO3	Sphingolipids	SPB 18:3;O3	3
7	3473	16.7175	318.24	[M + Na]+	1.5914	< 0.001	2.9087	C18H33NO2	Sphingolipids	SPB 18:3;O2	3
4	3512	16.886	617.522	[2M + Na]+	1.5678	< 0.001	2.9334	C18H35NO2	Sphingolipids	SPB 18:2;O2	3
3	5017	21.1561	929.523	[M + Na]+	1.7887	< 0.001	-2.9173	C49H78O15	Glycosyldiacylglycerols	DGDG (18:3/16:4)	2b
24	5250	21.587	926.584	[M + NH4]+	1.32905	< 0.001	-1.7	C49H80O15	Glycosyldiacylglycerols	DGDG (18:3/16:3)	2b
23	5418	21.907	760.5	[M + NH4]+	1.35753	< 0.01	-1.8907	C43H66O10	Glycosyldiacylglycerols	MGDG (18:4/16:4)	2b
20	5656	22.4102	786.515	[M + NH4]+	1.43865	< 0.05	-1.6658	C45H68O10	Glycosyldiacylglycerols	MGDG (20:5/16:4)	3
34	5788	22.6689	745.489	[M + H]+	1.34907	< 0.01	> -1.5	C43H68O10	Glycosyldiacylglycerols	MGDG (18:3/16:4)	2b
18	6028	23.3099	734.518	[M + H]+	1.4202	< 0.001	> -1.5	C40H73NO9	Glycosphingolipids	HexCer(18:2;O2/16:1)	2b
16	6204	23.7923	551.424	[M + H]+	1.4439	< 0.01	-2.0978	C40H54O	Carotenes	Carotenone	2b
5	6458	24.3954	714.55	[M + H]+	1.6208	< 0.01	-2.8519	C40H75NO9	Glycosphingolipids	HexCer(18:1;O2/16:1)	2b
1The ordering of the heatmap differs from that of the VIPs, the latter being determined by the VIP scores.
2Annotation confidence level according to Shymanski et al., 2014

## Sheet: Calculation table (ignore)
Ion name	PM294T535	PM156T30	PM246T35	PM246T49	PM144T33	PM143T32	PM97T33	PM426T697	PM383T667	GC163	PM403T697_1	NM350T520	NM274T469	PM329T543	PM439T458	PM597T708	PM290T723	NM563T707	NM564T707	PM291T589	NM586T588	NM343T647	PM542T589	NM335T48	PM137T49	PM113T35	NM317T627	PM299T562	PM246T334	NM328T728	NM462T677	PM244T560	NM325T422	PM330T508	PM105T175	PM144T311	NM285T439	PM252T438	NM250T438	PM374T351	NM315T430	PM321T405	PM321T416	NM277T518	NM446T637	NM462T502	PM295T327	NM235T557	PM376T416
BB	#REF!	#REF!	#REF!	#REF!	#REF!	#REF!	#REF!	#REF!	#REF!	#REF!	#REF!	#REF!	#REF!	#REF!	#REF!	#REF!	#REF!	#REF!	#REF!	#REF!	#REF!	#REF!	#REF!	#REF!	#REF!	#REF!	#REF!	#REF!	#REF!	#REF!	#REF!	#REF!	#REF!	#REF!	#REF!	#REF!	#REF!	#REF!	#REF!	#REF!	#REF!	#REF!	#REF!	#REF!	#REF!	#REF!	#REF!	#REF!	#REF!
BB	#REF!	#REF!	#REF!	#REF!	#REF!	#REF!	#REF!	#REF!	#REF!	#REF!	#REF!	#REF!	#REF!	#REF!	#REF!	#REF!	#REF!	#REF!	#REF!	#REF!	#REF!	#REF!	#REF!	#REF!	#REF!	#REF!	#REF!	#REF!	#REF!	#REF!	#REF!	#REF!	#REF!	#REF!	#REF!	#REF!	#REF!	#REF!	#REF!	#REF!	#REF!	#REF!	#REF!	#REF!	#REF!	#REF!	#REF!	#REF!	#REF!
BB	#REF!	#REF!	#REF!	#REF!	#REF!	#REF!	#REF!	#REF!	#REF!	#REF!	#REF!	#REF!	#REF!	#REF!	#REF!	#REF!	#REF!	#REF!	#REF!	#REF!	#REF!	#REF!	#REF!	#REF!	#REF!	#REF!	#REF!	#REF!	#REF!	#REF!	#REF!	#REF!	#REF!	#REF!	#REF!	#REF!	#REF!	#REF!	#REF!	#REF!	#REF!	#REF!	#REF!	#REF!	#REF!	#REF!	#REF!	#REF!	#REF!
BB	#REF!	#REF!	#REF!	#REF!	#REF!	#REF!	#REF!	#REF!	#REF!	#REF!	#REF!	#REF!	#REF!	#REF!	#REF!	#REF!	#REF!	#REF!	#REF!	#REF!	#REF!	#REF!	#REF!	#REF!	#REF!	#REF!	#REF!	#REF!	#REF!	#REF!	#REF!	#REF!	#REF!	#REF!	#REF!	#REF!	#REF!	#REF!	#REF!	#REF!	#REF!	#REF!	#REF!	#REF!	#REF!	#REF!	#REF!	#REF!	#REF!
BB	#REF!	#REF!	#REF!	#REF!	#REF!	#REF!	#REF!	#REF!	#REF!	#REF!	#REF!	#REF!	#REF!	#REF!	#REF!	#REF!	#REF!	#REF!	#REF!	#REF!	#REF!	#REF!	#REF!	#REF!	#REF!	#REF!	#REF!	#REF!	#REF!	#REF!	#REF!	#REF!	#REF!	#REF!	#REF!	#REF!	#REF!	#REF!	#REF!	#REF!	#REF!	#REF!	#REF!	#REF!	#REF!	#REF!	#REF!	#REF!	#REF!
MeanBB	#REF!	#REF!	#REF!	#REF!	#REF!	#REF!	#REF!	#REF!	#REF!	#REF!	#REF!	#REF!	#REF!	#REF!	#REF!	#REF!	#REF!	#REF!	#REF!	#REF!	#REF!	#REF!	#REF!	#REF!	#REF!	#REF!	#REF!	#REF!	#REF!	#REF!	#REF!	#REF!	#REF!	#REF!	#REF!	#REF!	#REF!	#REF!	#REF!	#REF!	#REF!	#REF!	#REF!	#REF!	#REF!	#REF!	#REF!	#REF!	#REF!
BF	#REF!	#REF!	#REF!	#REF!	#REF!	#REF!	#REF!	#REF!	#REF!	#REF!	#REF!	#REF!	#REF!	#REF!	#REF!	#REF!	#REF!	#REF!	#REF!	#REF!	#REF!	#REF!	#REF!	#REF!	#REF!	#REF!	#REF!	#REF!	#REF!	#REF!	#REF!	#REF!	#REF!	#REF!	#REF!	#REF!	#REF!	#REF!	#REF!	#REF!	#REF!	#REF!	#REF!	#REF!	#REF!	#REF!	#REF!	#REF!	#REF!
BF	#REF!	#REF!	#REF!	#REF!	#REF!	#REF!	#REF!	#REF!	#REF!	#REF!	#REF!	#REF!	#REF!	#REF!	#REF!	#REF!	#REF!	#REF!	#REF!	#REF!	#REF!	#REF!	#REF!	#REF!	#REF!	#REF!	#REF!	#REF!	#REF!	#REF!	#REF!	#REF!	#REF!	#REF!	#REF!	#REF!	#REF!	#REF!	#REF!	#REF!	#REF!	#REF!	#REF!	#REF!	#REF!	#REF!	#REF!	#REF!	#REF!
BF	#REF!	#REF!	#REF!	#REF!	#REF!	#REF!	#REF!	#REF!	#REF!	#REF!	#REF!	#REF!	#REF!	#REF!	#REF!	#REF!	#REF!	#REF!	#REF!	#REF!	#REF!	#REF!	#REF!	#REF!	#REF!	#REF!	#REF!	#REF!	#REF!	#REF!	#REF!	#REF!	#REF!	#REF!	#REF!	#REF!	#REF!	#REF!	#REF!	#REF!	#REF!	#REF!	#REF!	#REF!	#REF!	#REF!	#REF!	#REF!	#REF!
BF	#REF!	#REF!	#REF!	#REF!	#REF!	#REF!	#REF!	#REF!	#REF!	#REF!	#REF!	#REF!	#REF!	#REF!	#REF!	#REF!	#REF!	#REF!	#REF!	#REF!	#REF!	#REF!	#REF!	#REF!	#REF!	#REF!	#REF!	#REF!	#REF!	#REF!	#REF!	#REF!	#REF!	#REF!	#REF!	#REF!	#REF!	#REF!	#REF!	#REF!	#REF!	#REF!	#REF!	#REF!	#REF!	#REF!	#REF!	#REF!	#REF!
BF	#REF!	#REF!	#REF!	#REF!	#REF!	#REF!	#REF!	#REF!	#REF!	#REF!	#REF!	#REF!	#REF!	#REF!	#REF!	#REF!	#REF!	#REF!	#REF!	#REF!	#REF!	#REF!	#REF!	#REF!	#REF!	#REF!	#REF!	#REF!	#REF!	#REF!	#REF!	#REF!	#REF!	#REF!	#REF!	#REF!	#REF!	#REF!	#REF!	#REF!	#REF!	#REF!	#REF!	#REF!	#REF!	#REF!	#REF!	#REF!	#REF!
MeanBF	#REF!	#REF!	#REF!	#REF!	#REF!	#REF!	#REF!	#REF!	#REF!	#REF!	#REF!	#REF!	#REF!	#REF!	#REF!	#REF!	#REF!	#REF!	#REF!	#REF!	#REF!	#REF!	#REF!	#REF!	#REF!	#REF!	#REF!	#REF!	#REF!	#REF!	#REF!	#REF!	#REF!	#REF!	#REF!	#REF!	#REF!	#REF!	#REF!	#REF!	#REF!	#REF!	#REF!	#REF!	#REF!	#REF!	#REF!	#REF!	#REF!
BH	#REF!	#REF!	#REF!	#REF!	#REF!	#REF!	#REF!	#REF!	#REF!	#REF!	#REF!	#REF!	#REF!	#REF!	#REF!	#REF!	#REF!	#REF!	#REF!	#REF!	#REF!	#REF!	#REF!	#REF!	#REF!	#REF!	#REF!	#REF!	#REF!	#REF!	#REF!	#REF!	#REF!	#REF!	#REF!	#REF!	#REF!	#REF!	#REF!	#REF!	#REF!	#REF!	#REF!	#REF!	#REF!	#REF!	#REF!	#REF!	#REF!
BH	#REF!	#REF!	#REF!	#REF!	#REF!	#REF!	#REF!	#REF!	#REF!	#REF!	#REF!	#REF!	#REF!	#REF!	#REF!	#REF!	#REF!	#REF!	#REF!	#REF!	#REF!	#REF!	#REF!	#REF!	#REF!	#REF!	#REF!	#REF!	#REF!	#REF!	#REF!	#REF!	#REF!	#REF!	#REF!	#REF!	#REF!	#REF!	#REF!	#REF!	#REF!	#REF!	#REF!	#REF!	#REF!	#REF!	#REF!	#REF!	#REF!
BH	#REF!	#REF!	#REF!	#REF!	#REF!	#REF!	#REF!	#REF!	#REF!	#REF!	#REF!	#REF!	#REF!	#REF!	#REF!	#REF!	#REF!	#REF!	#REF!	#REF!	#REF!	#REF!	#REF!	#REF!	#REF!	#REF!	#REF!	#REF!	#REF!	#REF!	#REF!	#REF!	#REF!	#REF!	#REF!	#REF!	#REF!	#REF!	#REF!	#REF!	#REF!	#REF!	#REF!	#REF!	#REF!	#REF!	#REF!	#REF!	#REF!
BH	#REF!	#REF!	#REF!	#REF!	#REF!	#REF!	#REF!	#REF!	#REF!	#REF!	#REF!	#REF!	#REF!	#REF!	#REF!	#REF!	#REF!	#REF!	#REF!	#REF!	#REF!	#REF!	#REF!	#REF!	#REF!	#REF!	#REF!	#REF!	#REF!	#REF!	#REF!	#REF!	#REF!	#REF!	#REF!	#REF!	#REF!	#REF!	#REF!	#REF!	#REF!	#REF!	#REF!	#REF!	#REF!	#REF!	#REF!	#REF!	#REF!
Mean BH	#REF!	#REF!	#REF!	#REF!	#REF!	#REF!	#REF!	#REF!	#REF!	#REF!	#REF!	#REF!	#REF!	#REF!	#REF!	#REF!	#REF!	#REF!	#REF!	#REF!	#REF!	#REF!	#REF!	#REF!	#REF!	#REF!	#REF!	#REF!	#REF!	#REF!	#REF!	#REF!	#REF!	#REF!	#REF!	#REF!	#REF!	#REF!	#REF!	#REF!	#REF!	#REF!	#REF!	#REF!	#REF!	#REF!	#REF!	#REF!	#REF!
FB	#REF!	#REF!	#REF!	#REF!	#REF!	#REF!	#REF!	#REF!	#REF!	#REF!	#REF!	#REF!	#REF!	#REF!	#REF!	#REF!	#REF!	#REF!	#REF!	#REF!	#REF!	#REF!	#REF!	#REF!	#REF!	#REF!	#REF!	#REF!	#REF!	#REF!	#REF!	#REF!	#REF!	#REF!	#REF!	#REF!	#REF!	#REF!	#REF!	#REF!	#REF!	#REF!	#REF!	#REF!	#REF!	#REF!	#REF!	#REF!	#REF!
FB	#REF!	#REF!	#REF!	#REF!	#REF!	#REF!	#REF!	#REF!	#REF!	#REF!	#REF!	#REF!	#REF!	#REF!	#REF!	#REF!	#REF!	#REF!	#REF!	#REF!	#REF!	#REF!	#REF!	#REF!	#REF!	#REF!	#REF!	#REF!	#REF!	#REF!	#REF!	#REF!	#REF!	#REF!	#REF!	#REF!	#REF!	#REF!	#REF!	#REF!	#REF!	#REF!	#REF!	#REF!	#REF!	#REF!	#REF!	#REF!	#REF!
FB	#REF!	#REF!	#REF!	#REF!	#REF!	#REF!	#REF!	#REF!	#REF!	#REF!	#REF!	#REF!	#REF!	#REF!	#REF!	#REF!	#REF!	#REF!	#REF!	#REF!	#REF!	#REF!	#REF!	#REF!	#REF!	#REF!	#REF!	#REF!	#REF!	#REF!	#REF!	#REF!	#REF!	#REF!	#REF!	#REF!	#REF!	#REF!	#REF!	#REF!	#REF!	#REF!	#REF!	#REF!	#REF!	#REF!	#REF!	#REF!	#REF!
FB	#REF!	#REF!	#REF!	#REF!	#REF!	#REF!	#REF!	#REF!	#REF!	#REF!	#REF!	#REF!	#REF!	#REF!	#REF!	#REF!	#REF!	#REF!	#REF!	#REF!	#REF!	#REF!	#REF!	#REF!	#REF!	#REF!	#REF!	#REF!	#REF!	#REF!	#REF!	#REF!	#REF!	#REF!	#REF!	#REF!	#REF!	#REF!	#REF!	#REF!	#REF!	#REF!	#REF!	#REF!	#REF!	#REF!	#REF!	#REF!	#REF!
FB	#REF!	#REF!	#REF!	#REF!	#REF!	#REF!	#REF!	#REF!	#REF!	#REF!	#REF!	#REF!	#REF!	#REF!	#REF!	#REF!	#REF!	#REF!	#REF!	#REF!	#REF!	#REF!	#REF!	#REF!	#REF!	#REF!	#REF!	#REF!	#REF!	#REF!	#REF!	#REF!	#REF!	#REF!	#REF!	#REF!	#REF!	#REF!	#REF!	#REF!	#REF!	#REF!	#REF!	#REF!	#REF!	#REF!	#REF!	#REF!	#REF!
MeanFB	#REF!	#REF!	#REF!	#REF!	#REF!	#REF!	#REF!	#REF!	#REF!	#REF!	#REF!	#REF!	#REF!	#REF!	#REF!	#REF!	#REF!	#REF!	#REF!	#REF!	#REF!	#REF!	#REF!	#REF!	#REF!	#REF!	#REF!	#REF!	#REF!	#REF!	#REF!	#REF!	#REF!	#REF!	#REF!	#REF!	#REF!	#REF!	#REF!	#REF!	#REF!	#REF!	#REF!	#REF!	#REF!	#REF!	#REF!	#REF!	#REF!
FF	#REF!	#REF!	#REF!	#REF!	#REF!	#REF!	#REF!	#REF!	#REF!	#REF!	#REF!	#REF!	#REF!	#REF!	#REF!	#REF!	#REF!	#REF!	#REF!	#REF!	#REF!	#REF!	#REF!	#REF!	#REF!	#REF!	#REF!	#REF!	#REF!	#REF!	#REF!	#REF!	#REF!	#REF!	#REF!	#REF!	#REF!	#REF!	#REF!	#REF!	#REF!	#REF!	#REF!	#REF!	#REF!	#REF!	#REF!	#REF!	#REF!
FF	#REF!	#REF!	#REF!	#REF!	#REF!	#REF!	#REF!	#REF!	#REF!	#REF!	#REF!	#REF!	#REF!	#REF!	#REF!	#REF!	#REF!	#REF!	#REF!	#REF!	#REF!	#REF!	#REF!	#REF!	#REF!	#REF!	#REF!	#REF!	#REF!	#REF!	#REF!	#REF!	#REF!	#REF!	#REF!	#REF!	#REF!	#REF!	#REF!	#REF!	#REF!	#REF!	#REF!	#REF!	#REF!	#REF!	#REF!	#REF!	#REF!
FF	#REF!	#REF!	#REF!	#REF!	#REF!	#REF!	#REF!	#REF!	#REF!	#REF!	#REF!	#REF!	#REF!	#REF!	#REF!	#REF!	#REF!	#REF!	#REF!	#REF!	#REF!	#REF!	#REF!	#REF!	#REF!	#REF!	#REF!	#REF!	#REF!	#REF!	#REF!	#REF!	#REF!	#REF!	#REF!	#REF!	#REF!	#REF!	#REF!	#REF!	#REF!	#REF!	#REF!	#REF!	#REF!	#REF!	#REF!	#REF!	#REF!
FF	#REF!	#REF!	#REF!	#REF!	#REF!	#REF!	#REF!	#REF!	#REF!	#REF!	#REF!	#REF!	#REF!	#REF!	#REF!	#REF!	#REF!	#REF!	#REF!	#REF!	#REF!	#REF!	#REF!	#REF!	#REF!	#REF!	#REF!	#REF!	#REF!	#REF!	#REF!	#REF!	#REF!	#REF!	#REF!	#REF!	#REF!	#REF!	#REF!	#REF!	#REF!	#REF!	#REF!	#REF!	#REF!	#REF!	#REF!	#REF!	#REF!
FF	#REF!	#REF!	#REF!	#REF!	#REF!	#REF!	#REF!	#REF!	#REF!	#REF!	#REF!	#REF!	#REF!	#REF!	#REF!	#REF!	#REF!	#REF!	#REF!	#REF!	#REF!	#REF!	#REF!	#REF!	#REF!	#REF!	#REF!	#REF!	#REF!	#REF!	#REF!	#REF!	#REF!	#REF!	#REF!	#REF!	#REF!	#REF!	#REF!	#REF!	#REF!	#REF!	#REF!	#REF!	#REF!	#REF!	#REF!	#REF!	#REF!
Mean FF	#REF!	#REF!	#REF!	#REF!	#REF!	#REF!	#REF!	#REF!	#REF!	#REF!	#REF!	#REF!	#REF!	#REF!	#REF!	#REF!	#REF!	#REF!	#REF!	#REF!	#REF!	#REF!	#REF!	#REF!	#REF!	#REF!	#REF!	#REF!	#REF!	#REF!	#REF!	#REF!	#REF!	#REF!	#REF!	#REF!	#REF!	#REF!	#REF!	#REF!	#REF!	#REF!	#REF!	#REF!	#REF!	#REF!	#REF!	#REF!	#REF!
FH	#REF!	#REF!	#REF!	#REF!	#REF!	#REF!	#REF!	#REF!	#REF!	#REF!	#REF!	#REF!	#REF!	#REF!	#REF!	#REF!	#REF!	#REF!	#REF!	#REF!	#REF!	#REF!	#REF!	#REF!	#REF!	#REF!	#REF!	#REF!	#REF!	#REF!	#REF!	#REF!	#REF!	#REF!	#REF!	#REF!	#REF!	#REF!	#REF!	#REF!	#REF!	#REF!	#REF!	#REF!	#REF!	#REF!	#REF!	#REF!	#REF!
FH	#REF!	#REF!	#REF!	#REF!	#REF!	#REF!	#REF!	#REF!	#REF!	#REF!	#REF!	#REF!	#REF!	#REF!	#REF!	#REF!	#REF!	#REF!	#REF!	#REF!	#REF!	#REF!	#REF!	#REF!	#REF!	#REF!	#REF!	#REF!	#REF!	#REF!	#REF!	#REF!	#REF!	#REF!	#REF!	#REF!	#REF!	#REF!	#REF!	#REF!	#REF!	#REF!	#REF!	#REF!	#REF!	#REF!	#REF!	#REF!	#REF!
FH	#REF!	#REF!	#REF!	#REF!	#REF!	#REF!	#REF!	#REF!	#REF!	#REF!	#REF!	#REF!	#REF!	#REF!	#REF!	#REF!	#REF!	#REF!	#REF!	#REF!	#REF!	#REF!	#REF!	#REF!	#REF!	#REF!	#REF!	#REF!	#REF!	#REF!	#REF!	#REF!	#REF!	#REF!	#REF!	#REF!	#REF!	#REF!	#REF!	#REF!	#REF!	#REF!	#REF!	#REF!	#REF!	#REF!	#REF!	#REF!	#REF!
FH	#REF!	#REF!	#REF!	#REF!	#REF!	#REF!	#REF!	#REF!	#REF!	#REF!	#REF!	#REF!	#REF!	#REF!	#REF!	#REF!	#REF!	#REF!	#REF!	#REF!	#REF!	#REF!	#REF!	#REF!	#REF!	#REF!	#REF!	#REF!	#REF!	#REF!	#REF!	#REF!	#REF!	#REF!	#REF!	#REF!	#REF!	#REF!	#REF!	#REF!	#REF!	#REF!	#REF!	#REF!	#REF!	#REF!	#REF!	#REF!	#REF!
FH	#REF!	#REF!	#REF!	#REF!	#REF!	#REF!	#REF!	#REF!	#REF!	#REF!	#REF!	#REF!	#REF!	#REF!	#REF!	#REF!	#REF!	#REF!	#REF!	#REF!	#REF!	#REF!	#REF!	#REF!	#REF!	#REF!	#REF!	#REF!	#REF!	#REF!	#REF!	#REF!	#REF!	#REF!	#REF!	#REF!	#REF!	#REF!	#REF!	#REF!	#REF!	#REF!	#REF!	#REF!	#REF!	#REF!	#REF!	#REF!	#REF!
Mean FH	#REF!	#REF!	#REF!	#REF!	#REF!	#REF!	#REF!	#REF!	#REF!	#REF!	#REF!	#REF!	#REF!	#REF!	#REF!	#REF!	#REF!	#REF!	#REF!	#REF!	#REF!	#REF!	#REF!	#REF!	#REF!	#REF!	#REF!	#REF!	#REF!	#REF!	#REF!	#REF!	#REF!	#REF!	#REF!	#REF!	#REF!	#REF!	#REF!	#REF!	#REF!	#REF!	#REF!	#REF!	#REF!	#REF!	#REF!	#REF!	#REF!
HB	#REF!	#REF!	#REF!	#REF!	#REF!	#REF!	#REF!	#REF!	#REF!	#REF!	#REF!	#REF!	#REF!	#REF!	#REF!	#REF!	#REF!	#REF!	#REF!	#REF!	#REF!	#REF!	#REF!	#REF!	#REF!	#REF!	#REF!	#REF!	#REF!	#REF!	#REF!	#REF!	#REF!	#REF!	#REF!	#REF!	#REF!	#REF!	#REF!	#REF!	#REF!	#REF!	#REF!	#REF!	#REF!	#REF!	#REF!	#REF!	#REF!
HB	#REF!	#REF!	#REF!	#REF!	#REF!	#REF!	#REF!	#REF!	#REF!	#REF!	#REF!	#REF!	#REF!	#REF!	#REF!	#REF!	#REF!	#REF!	#REF!	#REF!	#REF!	#REF!	#REF!	#REF!	#REF!	#REF!	#REF!	#REF!	#REF!	#REF!	#REF!	#REF!	#REF!	#REF!	#REF!	#REF!	#REF!	#REF!	#REF!	#REF!	#REF!	#REF!	#REF!	#REF!	#REF!	#REF!	#REF!	#REF!	#REF!
HB	#REF!	#REF!	#REF!	#REF!	#REF!	#REF!	#REF!	#REF!	#REF!	#REF!	#REF!	#REF!	#REF!	#REF!	#REF!	#REF!	#REF!	#REF!	#REF!	#REF!	#REF!	#REF!	#REF!	#REF!	#REF!	#REF!	#REF!	#REF!	#REF!	#REF!	#REF!	#REF!	#REF!	#REF!	#REF!	#REF!	#REF!	#REF!	#REF!	#REF!	#REF!	#REF!	#REF!	#REF!	#REF!	#REF!	#REF!	#REF!	#REF!
HB	#REF!	#REF!	#REF!	#REF!	#REF!	#REF!	#REF!	#REF!	#REF!	#REF!	#REF!	#REF!	#REF!	#REF!	#REF!	#REF!	#REF!	#REF!	#REF!	#REF!	#REF!	#REF!	#REF!	#REF!	#REF!	#REF!	#REF!	#REF!	#REF!	#REF!	#REF!	#REF!	#REF!	#REF!	#REF!	#REF!	#REF!	#REF!	#REF!	#REF!	#REF!	#REF!	#REF!	#REF!	#REF!	#REF!	#REF!	#REF!	#REF!
HB	#REF!	#REF!	#REF!	#REF!	#REF!	#REF!	#REF!	#REF!	#REF!	#REF!	#REF!	#REF!	#REF!	#REF!	#REF!	#REF!	#REF!	#REF!	#REF!	#REF!	#REF!	#REF!	#REF!	#REF!	#REF!	#REF!	#REF!	#REF!	#REF!	#REF!	#REF!	#REF!	#REF!	#REF!	#REF!	#REF!	#REF!	#REF!	#REF!	#REF!	#REF!	#REF!	#REF!	#REF!	#REF!	#REF!	#REF!	#REF!	#REF!
Mean HB	#REF!	#REF!	#REF!	#REF!	#REF!	#REF!	#REF!	#REF!	#REF!	#REF!	#REF!	#REF!	#REF!	#REF!	#REF!	#REF!	#REF!	#REF!	#REF!	#REF!	#REF!	#REF!	#REF!	#REF!	#REF!	#REF!	#REF!	#REF!	#REF!	#REF!	#REF!	#REF!	#REF!	#REF!	#REF!	#REF!	#REF!	#REF!	#REF!	#REF!	#REF!	#REF!	#REF!	#REF!	#REF!	#REF!	#REF!	#REF!	#REF!
HF	#REF!	#REF!	#REF!	#REF!	#REF!	#REF!	#REF!	#REF!	#REF!	#REF!	#REF!	#REF!	#REF!	#REF!	#REF!	#REF!	#REF!	#REF!	#REF!	#REF!	#REF!	#REF!	#REF!	#REF!	#REF!	#REF!	#REF!	#REF!	#REF!	#REF!	#REF!	#REF!	#REF!	#REF!	#REF!	#REF!	#REF!	#REF!	#REF!	#REF!	#REF!	#REF!	#REF!	#REF!	#REF!	#REF!	#REF!	#REF!	#REF!
HF	#REF!	#REF!	#REF!	#REF!	#REF!	#REF!	#REF!	#REF!	#REF!	#REF!	#REF!	#REF!	#REF!	#REF!	#REF!	#REF!	#REF!	#REF!	#REF!	#REF!	#REF!	#REF!	#REF!	#REF!	#REF!	#REF!	#REF!	#REF!	#REF!	#REF!	#REF!	#REF!	#REF!	#REF!	#REF!	#REF!	#REF!	#REF!	#REF!	#REF!	#REF!	#REF!	#REF!	#REF!	#REF!	#REF!	#REF!	#REF!	#REF!
HF	#REF!	#REF!	#REF!	#REF!	#REF!	#REF!	#REF!	#REF!	#REF!	#REF!	#REF!	#REF!	#REF!	#REF!	#REF!	#REF!	#REF!	#REF!	#REF!	#REF!	#REF!	#REF!	#REF!	#REF!	#REF!	#REF!	#REF!	#REF!	#REF!	#REF!	#REF!	#REF!	#REF!	#REF!	#REF!	#REF!	#REF!	#REF!	#REF!	#REF!	#REF!	#REF!	#REF!	#REF!	#REF!	#REF!	#REF!	#REF!	#REF!
HF	#REF!	#REF!	#REF!	#REF!	#REF!	#REF!	#REF!	#REF!	#REF!	#REF!	#REF!	#REF!	#REF!	#REF!	#REF!	#REF!	#REF!	#REF!	#REF!	#REF!	#REF!	#REF!	#REF!	#REF!	#REF!	#REF!	#REF!	#REF!	#REF!	#REF!	#REF!	#REF!	#REF!	#REF!	#REF!	#REF!	#REF!	#REF!	#REF!	#REF!	#REF!	#REF!	#REF!	#REF!	#REF!	#REF!	#REF!	#REF!	#REF!
HF	#REF!	#REF!	#REF!	#REF!	#REF!	#REF!	#REF!	#REF!	#REF!	#REF!	#REF!	#REF!	#REF!	#REF!	#REF!	#REF!	#REF!	#REF!	#REF!	#REF!	#REF!	#REF!	#REF!	#REF!	#REF!	#REF!	#REF!	#REF!	#REF!	#REF!	#REF!	#REF!	#REF!	#REF!	#REF!	#REF!	#REF!	#REF!	#REF!	#REF!	#REF!	#REF!	#REF!	#REF!	#REF!	#REF!	#REF!	#REF!	#REF!
Mean HF	#REF!	#REF!	#REF!	#REF!	#REF!	#REF!	#REF!	#REF!	#REF!	#REF!	#REF!	#REF!	#REF!	#REF!	#REF!	#REF!	#REF!	#REF!	#REF!	#REF!	#REF!	#REF!	#REF!	#REF!	#REF!	#REF!	#REF!	#REF!	#REF!	#REF!	#REF!	#REF!	#REF!	#REF!	#REF!	#REF!	#REF!	#REF!	#REF!	#REF!	#REF!	#REF!	#REF!	#REF!	#REF!	#REF!	#REF!	#REF!	#REF!
HH	#REF!	#REF!	#REF!	#REF!	#REF!	#REF!	#REF!	#REF!	#REF!	#REF!	#REF!	#REF!	#REF!	#REF!	#REF!	#REF!	#REF!	#REF!	#REF!	#REF!	#REF!	#REF!	#REF!	#REF!	#REF!	#REF!	#REF!	#REF!	#REF!	#REF!	#REF!	#REF!	#REF!	#REF!	#REF!	#REF!	#REF!	#REF!	#REF!	#REF!	#REF!	#REF!	#REF!	#REF!	#REF!	#REF!	#REF!	#REF!	#REF!
HH	#REF!	#REF!	#REF!	#REF!	#REF!	#REF!	#REF!	#REF!	#REF!	#REF!	#REF!	#REF!	#REF!	#REF!	#REF!	#REF!	#REF!	#REF!	#REF!	#REF!	#REF!	#REF!	#REF!	#REF!	#REF!	#REF!	#REF!	#REF!	#REF!	#REF!	#REF!	#REF!	#REF!	#REF!	#REF!	#REF!	#REF!	#REF!	#REF!	#REF!	#REF!	#REF!	#REF!	#REF!	#REF!	#REF!	#REF!	#REF!	#REF!
HH	#REF!	#REF!	#REF!	#REF!	#REF!	#REF!	#REF!	#REF!	#REF!	#REF!	#REF!	#REF!	#REF!	#REF!	#REF!	#REF!	#REF!	#REF!	#REF!	#REF!	#REF!	#REF!	#REF!	#REF!	#REF!	#REF!	#REF!	#REF!	#REF!	#REF!	#REF!	#REF!	#REF!	#REF!	#REF!	#REF!	#REF!	#REF!	#REF!	#REF!	#REF!	#REF!	#REF!	#REF!	#REF!	#REF!	#REF!	#REF!	#REF!
HH	#REF!	#REF!	#REF!	#REF!	#REF!	#REF!	#REF!	#REF!	#REF!	#REF!	#REF!	#REF!	#REF!	#REF!	#REF!	#REF!	#REF!	#REF!	#REF!	#REF!	#REF!	#REF!	#REF!	#REF!	#REF!	#REF!	#REF!	#REF!	#REF!	#REF!	#REF!	#REF!	#REF!	#REF!	#REF!	#REF!	#REF!	#REF!	#REF!	#REF!	#REF!	#REF!	#REF!	#REF!	#REF!	#REF!	#REF!	#REF!	#REF!
HH	#REF!	#REF!	#REF!	#REF!	#REF!	#REF!	#REF!	#REF!	#REF!	#REF!	#REF!	#REF!	#REF!	#REF!	#REF!	#REF!	#REF!	#REF!	#REF!	#REF!	#REF!	#REF!	#REF!	#REF!	#REF!	#REF!	#REF!	#REF!	#REF!	#REF!	#REF!	#REF!	#REF!	#REF!	#REF!	#REF!	#REF!	#REF!	#REF!	#REF!	#REF!	#REF!	#REF!	#REF!	#REF!	#REF!	#REF!	#REF!	#REF!
Mean HH	#REF!	#REF!	#REF!	#REF!	#REF!	#REF!	#REF!	#REF!	#REF!	#REF!	#REF!	#REF!	#REF!	#REF!	#REF!	#REF!	#REF!	#REF!	#REF!	#REF!	#REF!	#REF!	#REF!	#REF!	#REF!	#REF!	#REF!	#REF!	#REF!	#REF!	#REF!	#REF!	#REF!	#REF!	#REF!	#REF!	#REF!	#REF!	#REF!	#REF!	#REF!	#REF!	#REF!	#REF!	#REF!	#REF!	#REF!	#REF!	#REF!
[truncated: 51 more columns]
